# Supplementary material for: A lncRNA Dleu2-encoded peptide relieves autoimmunity by facilitating Smad3-mediated Treg induction
Source: EMBO Rep. 2024 Jan 30;25(3):18. doi: 10.1038/s44319-024-00070-4 (PMC10933344; doi:10.1038/s44319-024-00070-4)
Supplement: Supplementary file 2 — Dataset EV1 [file 44319_2024_70_MOESM2_ESM.xlsx]

## Sheet: sheet1
Dataset EV1. List of proteins identified to be potentially interacted with Dleu2-17aa in mouse CD4+ T cells via LC-MS following pulldown assay.
List of top-ranked proteins detected by LC-MS analysis. Proteins were excluded if they were only detected in the biotin group, or if they were elevated or unchanged in the biotin-Dleu2-17aa and free-Dleu2-17aa compete groups. Treg cell related proteins are indicated by a star mark in the 'Protein Group' column.
Protein Group	Protein ID	Accession	-10lgP	Coverage (%)	Coverage (%) Sample 1	Coverage (%) Sample 2	Coverage (%) Sample 3	biotin intensity	biotin-Dleu2-17aa intensity	biotin-Dleu2-17aa and free-Dleu2-17aa compete intensity	#Peptides	#Unique	#Spec Sample 1	#Spec Sample 2	#Spec Sample 3	PTM	Avg. Mass	Description
40	185	sp|Q9ERD7|TBB3_MOUSE	290.92	55	33	55	46		33200000	632000	35	3	37	118	83	Carbamidomethylation; Oxidation (M); Deamidation (NQ)	50419	Tubulin beta-3 chain OS=Mus musculus OX=10090 GN=Tubb3 PE=1 SV=1
1038	737	tr|E9Q179|E9Q179_MOUSE	206.09	49	0	49	0		82700000		14	14	0	18	0	Carbamidomethylation; Deamidation (NQ)	41610	G-rich sequence factor 1 OS=Mus musculus OX=10090 GN=Grsf1 PE=1 SV=1
1038	732	sp|Q8C5Q4|GRSF1_MOUSE	206.09	37	0	37	0		82700000		14	14	0	18	0	Carbamidomethylation; Deamidation (NQ)	53076	G-rich sequence factor 1 OS=Mus musculus OX=10090 GN=Grsf1 PE=1 SV=2
612	651	tr|Q8R3C7|Q8R3C7_MOUSE	195.56	38	0	38	20		497000		20	1	0	23	15	Carbamidomethylation; Oxidation (M)	53894	DEAD (Asp-Glu-Ala-Asp) box polypeptide 19b OS=Mus musculus OX=10090 GN=Ddx19b PE=1 SV=1
552	969	tr|G3UY42|G3UY42_MOUSE	245.79	73	0	73	8		252000000	3550000	21	11	0	37	2	Carbamidomethylation; Acetylation (Protein N-term); Oxidation (M); Deamidation (NQ)	34004	Polyadenylate-binding protein 2 OS=Mus musculus OX=10090 GN=Pabpn1 PE=1 SV=1
552	980	sp|Q8CCS6|PABP2_MOUSE	245.79	77	0	77	9		252000000	3550000	21	11	0	37	2	Carbamidomethylation; Acetylation (Protein N-term); Oxidation (M); Deamidation (NQ)	32297	Polyadenylate-binding protein 2 OS=Mus musculus OX=10090 GN=Pabpn1 PE=1 SV=3
575	916	tr|A0A0R4J0L6|A0A0R4J0L6_MOUSE	234.33	65	2	43	0	0	132000000	118000000	19	19	1	20	0	Carbamidomethylation; Oxidation (M)	35917	28S ribosomal protein S35 mitochondrial OS=Mus musculus OX=10090 GN=Mrps35 PE=1 SV=1
575	917	sp|Q8BJZ4|RT35_MOUSE	234.33	65	2	43	0	0	132000000	118000000	19	19	1	20	0	Carbamidomethylation; Oxidation (M)	35975	28S ribosomal protein S35 mitochondrial OS=Mus musculus OX=10090 GN=Mrps35 PE=1 SV=2
288	434	sp|Q9WV02|RBMX_MOUSE	232.61	50	11	48	25		7460000	0	27	3	7	33	19	Acetylation (Protein N-term); Deamidation (NQ)	42301	RNA-binding motif protein X chromosome OS=Mus musculus OX=10090 GN=Rbmx PE=1 SV=1
339	404	tr|A2AU62|A2AU62_MOUSE	221.7	70	6	70	37		14700000	921000	21	2	2	31	14	Carbamidomethylation; Oxidation (M); Deamidation (NQ)	31690	RNA-binding protein Raly (Fragment) OS=Mus musculus OX=10090 GN=Raly PE=1 SV=1
339	412	sp|Q64012|RALY_MOUSE	221.7	67	6	67	35		14700000	921000	21	2	2	31	14	Carbamidomethylation; Oxidation (M); Deamidation (NQ)	33188	RNA-binding protein Raly OS=Mus musculus OX=10090 GN=Raly PE=1 SV=3
949	619	sp|Q3TX08|TRM1_MOUSE	195.9	34	0	34	3		65600000	660000	16	16	0	18	1	Carbamidomethylation; Deamidation (NQ)	72350	tRNA (guanine(26)-N(2))-dimethyltransferase OS=Mus musculus OX=10090 GN=Trmt1 PE=1 SV=2
612	654	tr|Q8BZY3|Q8BZY3_MOUSE	195.56	37	0	37	19		497000		20	1	0	23	15	Carbamidomethylation; Oxidation (M)	55675	DEAD (Asp-Glu-Ala-Asp) box polypeptide 19b OS=Mus musculus OX=10090 GN=Ddx19b PE=1 SV=1
784	682	tr|Q45VK5|Q45VK5_MOUSE	192.92	30	0	30	0		51400000	1750000	19	16	0	27	0	Carbamidomethylation	76348	Interleukin enhancer-binding factor 3 OS=Mus musculus OX=10090 GN=Ilf3 PE=1 SV=1
784	694	sp|Q9Z1X4|ILF3_MOUSE	192.92	23	0	23	0		51400000	1750000	19	16	0	27	0	Carbamidomethylation	96021	Interleukin enhancer-binding factor 3 OS=Mus musculus OX=10090 GN=Ilf3 PE=1 SV=2
784	695	tr|A0A1L1STE4|A0A1L1STE4_MOUSE	192.92	23	0	23	0		51400000	1750000	19	16	0	27	0	Carbamidomethylation	97453	Interleukin enhancer-binding factor 3 OS=Mus musculus OX=10090 GN=Ilf3 PE=1 SV=1
989	946	sp|O70310|NMT1_MOUSE	188.56	33	0	33	1		67800000		16	11	0	18	1	Carbamidomethylation; Oxidation (M)	56888	Glycylpeptide N-tetradecanoyltransferase 1 OS=Mus musculus OX=10090 GN=Nmt1 PE=1 SV=1
923	762	sp|P24788|CD11B_MOUSE	181.32	24	0	24	0		85700000		19	19	0	22	0	Carbamidomethylation; Deamidation (NQ)	91514	Cyclin-dependent kinase 11B OS=Mus musculus OX=10090 GN=Cdk11b PE=1 SV=2
1089	1353	tr|D3YYW8|D3YYW8_MOUSE	175.92	35	0	35	0		5010000		13	1	0	16	0	Carbamidomethylation; Acetylation (Protein N-term); Oxidation (M)	47214	RNA-binding protein 42 OS=Mus musculus OX=10090 GN=Rbm42 PE=1 SV=1
889	2474	tr|Q8CFQ9|Q8CFQ9_MOUSE	179.56	16	5	15	6		95900000	5290000	11	8	2	17	2	Oxidation (M); Deamidation (NQ)	52602	Fusion derived from t(1216) malignant liposarcoma (Human) OS=Mus musculus OX=10090 GN=Fus PE=1 SV=1
889	2475	sp|P56959|FUS_MOUSE	179.56	16	5	14	6		95900000	5290000	11	8	2	17	2	Oxidation (M); Deamidation (NQ)	52673	RNA-binding protein FUS OS=Mus musculus OX=10090 GN=Fus PE=1 SV=1
889	2532	tr|G3UXT7|G3UXT7_MOUSE	179.56	58	11	58	23		95900000	5290000	10	8	1	17	2	Oxidation (M)	14016	RNA-binding protein FUS (Fragment) OS=Mus musculus OX=10090 GN=Fus PE=1 SV=1
1154	1252	tr|A2AJH3|A2AJH3_MOUSE	175.08	27	0	27	1		28400000		12	7	0	15	1	Carbamidomethylation; Oxidation (M)	56984	Glycylpeptide N-tetradecanoyltransferase OS=Mus musculus OX=10090 GN=Nmt2 PE=1 SV=1
1154	1251	sp|O70311|NMT2_MOUSE	175.08	25	0	25	1		28400000		12	7	0	15	1	Carbamidomethylation; Oxidation (M)	60484	Glycylpeptide N-tetradecanoyltransferase 2 OS=Mus musculus OX=10090 GN=Nmt2 PE=1 SV=1
666	2538	tr|A0A1B0GRV8|A0A1B0GRV8_MOUSE	170.71	57	0	57	48		3990000		8	1	0	14	13	Carbamidomethylation; Oxidation (M); Deamidation (NQ)	13234	U1 small nuclear ribonucleoprotein 70 kDa OS=Mus musculus OX=10090 GN=Snrnp70 PE=1 SV=1
1039	1486	sp|Q920Q6|MSI2H_MOUSE	174.85	34	0	19	0		17200000	17200000	9	9	0	6	0	Carbamidomethylation	36939	RNA-binding protein Musashi homolog 2 OS=Mus musculus OX=10090 GN=Msi2 PE=1 SV=1
1005	942	sp|Q3U2U7|MET17_MOUSE	164.08	38	0	38	0		59800000		13	13	0	22	0	Carbamidomethylation; Deamidation (NQ)	52061	Methyltransferase-like protein 17 mitochondrial OS=Mus musculus OX=10090 GN=Mettl17 PE=2 SV=2
997	1148	sp|Q7TMF2|ERI1_MOUSE	168.39	48	0	48	0		75500000	410000	14	14	0	21	0	Carbamidomethylation; Deamidation (NQ)	39493	3'-5' exoribonuclease 1 OS=Mus musculus OX=10090 GN=Eri1 PE=1 SV=2
997	1149	tr|A0A0R4J0C8|A0A0R4J0C8_MOUSE	168.39	48	0	48	0		75500000	410000	14	14	0	21	0	Carbamidomethylation; Deamidation (NQ)	39551	3'-5' exoribonuclease 1 OS=Mus musculus OX=10090 GN=Eri1 PE=1 SV=1
1332	1363	sp|Q6PAT0|ADAT3_MOUSE	164.73	38	0	38	0		41500000	932000	9	9	0	9	0	Carbamidomethylation	37517	Probable inactive tRNA-specific adenosine deaminase-like protein 3 OS=Mus musculus OX=10090 GN=Adat3 PE=1 SV=1
1005	943	tr|E9Q7K9|E9Q7K9_MOUSE	164.08	36	0	36	0		59800000		13	13	0	22	0	Carbamidomethylation; Deamidation (NQ)	55017	Methyltransferase-like protein 17 mitochondrial OS=Mus musculus OX=10090 GN=Mettl17 PE=1 SV=1
1210	1657	sp|Q9JJA7|CCNL2_MOUSE	159.75	27	0	27	0		57300000		12	10	0	16	0	Carbamidomethylation; Deamidation (NQ)	58005	Cyclin-L2 OS=Mus musculus OX=10090 GN=Ccnl2 PE=1 SV=1
964	1137	sp|Q9JI38|PUS3_MOUSE	146.98	38	0	38	0		75100000		17	17	0	22	0	Carbamidomethylation; Deamidation (NQ)	55546	tRNA pseudouridine(38/39) synthase OS=Mus musculus OX=10090 GN=Pus3 PE=1 SV=2
1188	1534	sp|Q9D0C4|TRM5_MOUSE	136.63	34	0	34	0		74700000		14	14	0	14	0	Carbamidomethylation	56794	tRNA (guanine(37)-N1)-methyltransferase OS=Mus musculus OX=10090 GN=Trmt5 PE=1 SV=1
1483	2523	sp|Q9D2V5|AAR2_MOUSE	134.58	22	0	20	3		11400000		7	7	0	7	1	Carbamidomethylation; Oxidation (M)	43408	Protein AAR2 homolog OS=Mus musculus OX=10090 GN=Aar2 PE=1 SV=3
1020	1177	sp|Q8BMJ2|SYLC_MOUSE	151.28	15	0	15	0		29900000	1420000	14	14	0	18	0	Carbamidomethylation; Deamidation (NQ)	134192	Leucine--tRNA ligase cytoplasmic OS=Mus musculus OX=10090 GN=Lars PE=1 SV=2
1155	1526	tr|D3YU58|D3YU58_MOUSE	130.72	32	0	32	0		75300000		13	13	0	19	0	Carbamidomethylation; Acetylation (Protein N-term); Deamidation (NQ)	56168	Anaphase-promoting complex subunit 7 OS=Mus musculus OX=10090 GN=Anapc7 PE=1 SV=1
838	2252	tr|D3YTQ3|D3YTQ3_MOUSE	145.15	18	4	15	4		21900000	7100000	11	6	2	14	2	Carbamidomethylation	46270	Heterogeneous nuclear ribonucleoprotein D-like OS=Mus musculus OX=10090 GN=Hnrnpdl PE=1 SV=1
838	2267	sp|Q9Z130|HNRDL_MOUSE	145.15	25	6	21	6		21900000	7100000	11	6	2	14	2	Carbamidomethylation	33559	Heterogeneous nuclear ribonucleoprotein D-like OS=Mus musculus OX=10090 GN=Hnrnpdl PE=1 SV=1
838	2268	tr|F6VQH5|F6VQH5_MOUSE	145.15	24	6	20	6		21900000	7100000	11	6	2	14	2	Carbamidomethylation	35654	Heterogeneous nuclear ribonucleoprotein D-like (Fragment) OS=Mus musculus OX=10090 GN=Hnrnpdl PE=1 SV=1
1317	1472	sp|Q3UYV9|NCBP1_MOUSE	144.1	13	0	12	0		71900000	4680000	9	9	0	9	0	Carbamidomethylation	91927	Nuclear cap-binding protein subunit 1 OS=Mus musculus OX=10090 GN=Ncbp1 PE=1 SV=2
1228	1593	sp|Q9WUQ2|PREB_MOUSE	142.74	24	0	24	0		36700000	277000	8	8	0	11	0		45437	Prolactin regulatory element-binding protein OS=Mus musculus OX=10090 GN=Preb PE=1 SV=1
1155	1523	sp|Q9WVM3|APC7_MOUSE	130.72	30	0	30	0		76000000		14	14	0	20	0	Carbamidomethylation; Acetylation (Protein N-term); Deamidation (NQ)	63021	Anaphase-promoting complex subunit 7 OS=Mus musculus OX=10090 GN=Anapc7 PE=1 SV=3
1314	1975	tr|V9GX43|V9GX43_MOUSE	128.58	18	0	18	2		6870000		7	5	0	10	1	Carbamidomethylation	46789	CUGBP Elav-like family member 2 (Fragment) OS=Mus musculus OX=10090 GN=Celf2 PE=1 SV=1
1434	1878	sp|P28659|CELF1_MOUSE	124.81	17	0	17	2		28500000		8	6	0	8	1	Carbamidomethylation	52107	CUGBP Elav-like family member 1 OS=Mus musculus OX=10090 GN=Celf1 PE=1 SV=2
1434	1879	tr|A0A0R4J0T5|A0A0R4J0T5_MOUSE	124.81	17	0	17	2		28500000		8	6	0	8	1	Carbamidomethylation	52178	CUG triplet repeat RNA binding protein 1 isoform CRA_b OS=Mus musculus OX=10090 GN=Celf1 PE=1 SV=1
1644	2113	sp|Q9DBR1|XRN2_MOUSE	114.71	11	0	11	0		15800000		8	7	0	8	0	Carbamidomethylation	108687	5'-3' exoribonuclease 2 OS=Mus musculus OX=10090 GN=Xrn2 PE=1 SV=1
1548	2562	sp|Q99K23|UFSP2_MOUSE	114.38	20	0	20	0		12900000		6	6	0	7	0		52515	Ufm1-specific protease 2 OS=Mus musculus OX=10090 GN=Ufsp2 PE=1 SV=1
1591	2093	sp|Q8BYH3|TRM13_MOUSE	112.79	14	0	14	0		10300000		6	6	0	7	0	Carbamidomethylation	54261	tRNA:m(4)X modification enzyme TRM13 homolog OS=Mus musculus OX=10090 GN=Trmt13 PE=2 SV=1
1545	2771	tr|F8WHY8|F8WHY8_MOUSE	111.72	7	0	7	4		936000		4	1	0	4	2		79189	Metastasis-associated protein MTA1 OS=Mus musculus OX=10090 GN=Mta1 PE=1 SV=1
1545	2772	sp|Q8K4B0|MTA1_MOUSE	111.72	7	0	7	4		936000		4	1	0	4	2		80798	Metastasis-associated protein MTA1 OS=Mus musculus OX=10090 GN=Mta1 PE=1 SV=1
1545	2839	tr|E9PX23|E9PX23_MOUSE	111.72	7	0	7	4		936000		4	1	0	4	2		79385	Metastasis-associated protein MTA1 OS=Mus musculus OX=10090 GN=Mta1 PE=1 SV=1
1494	1864	sp|Q8BFV2|PCID2_MOUSE	111.14	23	0	23	0		17400000		8	8	0	8	0	Carbamidomethylation; Oxidation (M)	46132	PCI domain-containing protein 2 OS=Mus musculus OX=10090 GN=Pcid2 PE=1 SV=1
1358	1680	sp|Q8K202|RPA49_MOUSE	127.2	23	0	23	0		38700000	478000	9	9	0	12	0	Carbamidomethylation	54034	DNA-directed RNA polymerase I subunit RPA49 OS=Mus musculus OX=10090 GN=Polr1e PE=1 SV=2
1268	1926	sp|Q91X78|ERLN1_MOUSE	109	25	0	25	7		3650000		7	4	0	10	2	Carbamidomethylation	38937	Erlin-1 OS=Mus musculus OX=10090 GN=Erlin1 PE=1 SV=1
1474	2701	sp|Q3TFK5|GPTC4_MOUSE	118.59	17	3	14	0		14100000	2670000	6	6	1	7	0		46554	G patch domain-containing protein 4 OS=Mus musculus OX=10090 GN=Gpatch4 PE=1 SV=1
1474	2700	tr|A0A0A6YWB3|A0A0A6YWB3_MOUSE	118.59	24	0	24	0		14100000	2670000	5	5	0	7	0		26538	G patch domain-containing protein 4 (Fragment) OS=Mus musculus OX=10090 GN=Gpatch4 PE=1 SV=1
1549	2637	sp|Q9JLI8|SART3_MOUSE	112.72	10	0	7	0		7910000	1360000	6	6	0	5	0	Carbamidomethylation; Acetylation (Protein N-term); Deamidation (NQ)	109619	Squamous cell carcinoma antigen recognized by T-cells 3 OS=Mus musculus OX=10090 GN=Sart3 PE=1 SV=1
1268	1927	tr|A0A0R4J1G5|A0A0R4J1G5_MOUSE	109	25	0	25	7		3650000		7	4	0	10	2	Carbamidomethylation	39182	Erlin-1 OS=Mus musculus OX=10090 GN=Erlin1 PE=1 SV=1
*1670	3342	tr|A2CG44|A2CG44_MOUSE	108.44	30	0	30	6		1470000		4	1	0	4	1	Carbamidomethylation; Deamidation (NQ)	26550	Mothers against decapentaplegic homolog (Fragment) OS=Mus musculus OX=10090 GN=Smad3 PE=1 SV=1
*1670	3169	sp|Q8BUN5|SMAD3_MOUSE	108.44	17	0	17	3		1470000		4	1	0	4	1	Carbamidomethylation; Deamidation (NQ)	48081	Mothers against decapentaplegic homolog 3 OS=Mus musculus OX=10090 GN=Smad3 PE=1 SV=2
1916	4243	tr|E9PZ21|E9PZ21_MOUSE	104.86	7	0	7	4		8610000		2	2	0	2	1	Carbamidomethylation	45021	RNA-binding motif single-stranded-interacting protein 1 OS=Mus musculus OX=10090 GN=Rbms1 PE=1 SV=1
1916	4272	sp|Q91W59|RBMS1_MOUSE	104.86	7	0	7	4		8610000		2	2	0	2	1	Carbamidomethylation	43991	RNA-binding motif single-stranded-interacting protein 1 OS=Mus musculus OX=10090 GN=Rbms1 PE=1 SV=1
1463	2982	sp|Q8R3N1|NOP14_MOUSE	108.17	4	0	4	0		4620000	471000	5	4	0	3	0		98769	Nucleolar protein 14 OS=Mus musculus OX=10090 GN=Nop14 PE=1 SV=2
1383	1908	sp|Q8BML9|SYQ_MOUSE	106.3	11	0	11	0		10800000	185000	7	7	0	8	0	Carbamidomethylation	87677	Glutamine--tRNA ligase OS=Mus musculus OX=10090 GN=Qars PE=1 SV=1
1383	1909	tr|D3Z158|D3Z158_MOUSE	106.3	12	0	12	0		10800000	185000	7	7	0	8	0	Carbamidomethylation	85055	Glutamine--tRNA ligase OS=Mus musculus OX=10090 GN=Qars PE=1 SV=2
1815	2987	sp|O88455|DHCR7_MOUSE	103.02	11	0	11	0		4680000		4	4	0	5	0	Carbamidomethylation	53919	7-dehydrocholesterol reductase OS=Mus musculus OX=10090 GN=Dhcr7 PE=1 SV=1
1815	2988	tr|A0A140LIT2|A0A140LIT2_MOUSE	103.02	11	0	11	0		4680000		4	4	0	5	0	Carbamidomethylation	54220	7-dehydrocholesterol reductase OS=Mus musculus OX=10090 GN=Dhcr7 PE=1 SV=1
2146	3960	sp|O55222|ILK_MOUSE	102.99	10	0	10	0		7980000		5	5	0	5	0	Carbamidomethylation	51373	Integrin-linked protein kinase OS=Mus musculus OX=10090 GN=Ilk PE=1 SV=2
1669	3776	tr|E9Q3M0|E9Q3M0_MOUSE	102.89	8	0	8	3		166000		3	1	0	3	1	Carbamidomethylation	48683	Mothers against decapentaplegic homolog OS=Mus musculus OX=10090 GN=Smad2 PE=1 SV=1
1669	3778	sp|Q62432|SMAD2_MOUSE	102.89	7	0	7	3		166000		3	1	0	3	1	Carbamidomethylation	52266	Mothers against decapentaplegic homolog 2 OS=Mus musculus OX=10090 GN=Smad2 PE=1 SV=2
1976	4387	tr|A2AFI6|A2AFI6_MOUSE	102.29	4	0	4	0		3370000		2	2	0	3	0	Carbamidomethylation	77300	Transmembrane 9 superfamily member OS=Mus musculus OX=10090 GN=Gm364 PE=1 SV=1
1535	2661	sp|Q61316|HSP74_MOUSE	102.04	9	0	8	3		1010000		6	4	0	6	2	Carbamidomethylation	94133	Heat shock 70 kDa protein 4 OS=Mus musculus OX=10090 GN=Hspa4 PE=1 SV=1
1535	2746	tr|Q3U2G2|Q3U2G2_MOUSE	102.04	8	0	7	3		1010000		5	3	0	5	2	Carbamidomethylation	94209	Heat shock 70 kDa protein 4 OS=Mus musculus OX=10090 GN=Hspa4 PE=1 SV=1
1410	2189	sp|Q91WM1|STRBP_MOUSE	101.49	11	0	11	0		6350000		8	5	0	10	0	Carbamidomethylation	73705	Spermatid perinuclear RNA-binding protein OS=Mus musculus OX=10090 GN=Strbp PE=1 SV=1
1744	2675	sp|Q8CIC2|NUPL2_MOUSE	100.05	18	0	18	0		16700000		5	5	0	5	0	Carbamidomethylation	44337	Nucleoporin-like protein 2 OS=Mus musculus OX=10090 GN=Nupl2 PE=2 SV=1
1744	2676	tr|E9QL43|E9QL43_MOUSE	100.05	18	0	18	0		16700000		5	5	0	5	0	Carbamidomethylation	44295	Nucleoporin-like protein 2 OS=Mus musculus OX=10090 GN=Nupl2 PE=1 SV=1
1766	3313	tr|E9PYT3|E9PYT3_MOUSE	99.63	9	0	9	0		4960000		4	4	0	5	0		60232	Atlastin-3 OS=Mus musculus OX=10090 GN=Atl3 PE=1 SV=1
1766	3314	sp|Q91YH5|ATLA3_MOUSE	99.63	9	0	9	0		4960000		4	4	0	5	0		60575	Atlastin-3 OS=Mus musculus OX=10090 GN=Atl3 PE=1 SV=1
1726	3328	sp|P24668|MPRD_MOUSE	95.88	15	0	15	0		7260000		3	3	0	5	0		31172	Cation-dependent mannose-6-phosphate receptor OS=Mus musculus OX=10090 GN=M6pr PE=1 SV=1
1615	2962	tr|Q5SUT0|Q5SUT0_MOUSE	97.58	10	0	8	0		14700000	1150000	4	4	0	4	0		64988	RNA-binding protein EWS OS=Mus musculus OX=10090 GN=Ewsr1 PE=1 SV=1
1615	2963	sp|Q61545|EWS_MOUSE	97.58	9	0	7	0		14700000	1150000	4	4	0	4	0		68462	RNA-binding protein EWS OS=Mus musculus OX=10090 GN=Ewsr1 PE=1 SV=2
1615	2964	tr|Q5SUS9|Q5SUS9_MOUSE	97.58	9	0	7	0		14700000	1150000	4	4	0	4	0		69037	RNA-binding protein EWS OS=Mus musculus OX=10090 GN=Ewsr1 PE=1 SV=1
1329	2405	sp|Q14C51|PTCD3_MOUSE	96.07	17	0	17	0		29100000	271000	11	10	0	11	0		77796	Pentatricopeptide repeat domain-containing protein 3 mitochondrial OS=Mus musculus OX=10090 GN=Ptcd3 PE=1 SV=2
1642	2631	sp|Q3TIR3|RIC8A_MOUSE	95.07	16	0	16	0		5010000		7	7	0	7	0	Carbamidomethylation	59847	Synembryn-A OS=Mus musculus OX=10090 GN=Ric8a PE=1 SV=2
2186	4004	sp|Q8R0F5|RBMX2_MOUSE	94.89	11	0	11	0		14300000		3	3	0	3	0		37536	RNA-binding motif protein X-linked 2 OS=Mus musculus OX=10090 GN=Rbmx2 PE=1 SV=1
1508	3381	sp|Q9JHI2|ADAT1_MOUSE	94.58	16	0	12	0		9440000	2360000	6	6	0	5	0	Carbamidomethylation	55355	tRNA-specific adenosine deaminase 1 OS=Mus musculus OX=10090 GN=Adat1 PE=1 SV=1
1770	3012	sp|Q8BFY9|TNPO1_MOUSE	92.12	7	0	4	0		2360000	423000	5	5	0	3	0	Carbamidomethylation; Deamidation (NQ)	102357	Transportin-1 OS=Mus musculus OX=10090 GN=Tnpo1 PE=1 SV=2
1968	3092	sp|Q9R099|TBL2_MOUSE	91.8	11	0	11	0		5420000		4	4	0	4	0	Carbamidomethylation; Deamidation (NQ)	49584	Transducin beta-like protein 2 OS=Mus musculus OX=10090 GN=Tbl2 PE=1 SV=2
1657	2968	tr|B8JJ57|B8JJ57_MOUSE	90.19	26	0	26	0		5190000		6	6	0	6	0	Deamidation (NQ)	29169	Tripartite motif-containing protein 26 (Fragment) OS=Mus musculus OX=10090 GN=Trim26 PE=1 SV=1
1687	3214	sp|Q61466|SMRD1_MOUSE	89.86	7	0	7	3		1840000		4	2	0	4	1		58245	SWI/SNF-related matrix-associated actin-dependent regulator of chromatin subfamily D member 1 OS=Mus musculus OX=10090 GN=Smarcd1 PE=1 SV=3
2195	4499	sp|Q5BU09|EAPP_MOUSE	89.71	10	0	10	0		2900000		2	2	0	2	0		32494	E2F-associated phosphoprotein OS=Mus musculus OX=10090 GN=Eapp PE=1 SV=2
1993	3653	sp|Q99L48|NMD3_MOUSE	89.7	7	0	7	0		3520000		3	3	0	3	0	Carbamidomethylation	57611	60S ribosomal export protein NMD3 OS=Mus musculus OX=10090 GN=Nmd3 PE=1 SV=1
1484	2806	sp|Q8BFZ9|ERLN2_MOUSE	89.44	16	0	16	7		1810000		5	1	0	6	2		37873	Erlin-2 OS=Mus musculus OX=10090 GN=Erlin2 PE=1 SV=1
1885	3246	tr|A0A0G2JFR0|A0A0G2JFR0_MOUSE	89.17	32	0	32	0		9390000		5	5	0	5	0		16477	Threonine--tRNA ligase mitochondrial (Fragment) OS=Mus musculus OX=10090 GN=Tars2 PE=1 SV=1
1885	3181	tr|E9Q7H6|E9Q7H6_MOUSE	89.17	8	0	8	0		9390000		6	5	0	6	0		72562	Threonine--tRNA ligase mitochondrial OS=Mus musculus OX=10090 GN=Tars2 PE=1 SV=1
1885	3170	tr|Q922A3|Q922A3_MOUSE	89.17	7	0	7	0		9390000		6	5	0	6	0		78841	Tars2 protein OS=Mus musculus OX=10090 GN=Tars2 PE=1 SV=1
1885	3172	sp|Q3UQ84|SYTM_MOUSE	89.17	7	0	7	0		9390000		6	5	0	6	0		81700	Threonine--tRNA ligase mitochondrial OS=Mus musculus OX=10090 GN=Tars2 PE=1 SV=1
1798	2830	sp|Q8BQX5|TMCO6_MOUSE	86.34	10	0	10	0		9420000		4	4	0	4	0	Carbamidomethylation	54915	Transmembrane and coiled-coil domain-containing protein 6 OS=Mus musculus OX=10090 GN=Tmco6 PE=1 SV=2
1659	2572	sp|O88532|ZFR_MOUSE	84.34	9	0	9	0		10200000		7	7	0	8	0	Carbamidomethylation	116859	Zinc finger RNA-binding protein OS=Mus musculus OX=10090 GN=Zfr PE=1 SV=2
1702	3013	sp|Q91WE6|CDKAL_MOUSE	84.27	9	0	9	0		7430000		4	4	0	5	0	Carbamidomethylation	65289	Threonylcarbamoyladenosine tRNA methylthiotransferase OS=Mus musculus OX=10090 GN=Cdkal1 PE=2 SV=1
1797	2699	sp|Q69Z99|ZN512_MOUSE	83.85	15	0	15	0		5020000		5	5	0	5	0	Carbamidomethylation	63908	Zinc finger protein 512 OS=Mus musculus OX=10090 GN=Znf512 PE=2 SV=2
2098	3882	sp|Q60996|2A5G_MOUSE	81.06	10	0	10	2		2520000		5	2	0	5	1	Carbamidomethylation	60825	Serine/threonine-protein phosphatase 2A 56 kDa regulatory subunit gamma isoform OS=Mus musculus OX=10090 GN=Ppp2r5c PE=1 SV=2
2098	4411	tr|A0A1Y7VIR0|A0A1Y7VIR0_MOUSE	81.06	10	0	10	5		1040000		2	1	0	2	1		32845	Serine/threonine-protein phosphatase 2A 56 kDa regulatory subunit gamma isoform (Fragment) OS=Mus musculus OX=10090 GN=Ppp2r5c PE=1 SV=1
2258	4523	tr|E0CYM3|E0CYM3_MOUSE	78.9	48	0	48	0		2970000		2	2	0	2	0	Carbamidomethylation	6820	General transcription factor IIH subunit 4 (Fragment) OS=Mus musculus OX=10090 GN=Gtf2h4 PE=1 SV=1
2258	4524	tr|E0CYK8|E0CYK8_MOUSE	78.9	32	0	32	0		2970000		2	2	0	2	0	Carbamidomethylation	10161	General transcription factor IIH subunit 4 (Fragment) OS=Mus musculus OX=10090 GN=Gtf2h4 PE=1 SV=1
2258	3834	tr|E0CXV5|E0CXV5_MOUSE	78.9	23	0	23	0		2970000		3	3	0	3	0	Carbamidomethylation	18362	General transcription factor IIH subunit 4 (Fragment) OS=Mus musculus OX=10090 GN=Gtf2h4 PE=1 SV=1
1896	3151	sp|Q0P678|ZCH18_MOUSE	80.96	7	0	4	0		3310000	0	5	5	0	4	0		105694	Zinc finger CCCH domain-containing protein 18 OS=Mus musculus OX=10090 GN=Zc3h18 PE=1 SV=1
1896	3152	tr|H3BIW0|H3BIW0_MOUSE	80.96	7	0	4	0		3310000	0	5	5	0	4	0		106142	Zinc finger CCCH domain-containing protein 18 OS=Mus musculus OX=10090 GN=Zc3h18 PE=1 SV=1
1896	3153	tr|G3X8T2|G3X8T2_MOUSE	80.96	6	0	4	0		3310000	0	5	5	0	4	0		108231	RIKEN cDNA 5830416A07 isoform CRA_c OS=Mus musculus OX=10090 GN=Zc3h18 PE=1 SV=1
2258	4525	tr|E0CY64|E0CY64_MOUSE	78.9	16	0	16	0		2970000		2	2	0	2	0	Carbamidomethylation	20407	General transcription factor IIH subunit 4 OS=Mus musculus OX=10090 GN=Gtf2h4 PE=1 SV=1
2258	3836	sp|O70422|TF2H4_MOUSE	78.9	8	0	8	0		2970000		3	3	0	3	0	Carbamidomethylation	52224	General transcription factor IIH subunit 4 OS=Mus musculus OX=10090 GN=Gtf2h4 PE=1 SV=1
2277	3897	sp|Q8BIF9|ZN787_MOUSE	78	13	0	13	0		468000		3	3	0	4	0	Carbamidomethylation	40477	Zinc finger protein 787 OS=Mus musculus OX=10090 GN=Znf787 PE=2 SV=3
1836	3506	tr|Q3U5C5|Q3U5C5_MOUSE	77.71	14	0	12	2		6300000		5	4	0	4	1		47423	Apolipoprotein B mRNA editing enzyme catalytic polypeptide 3 OS=Mus musculus OX=10090 GN=Apobec3 PE=1 SV=1
1836	3507	tr|E9QMH1|E9QMH1_MOUSE	77.71	13	0	11	2		6300000		5	4	0	4	1		51021	DNA dC->dU-editing enzyme APOBEC-3 OS=Mus musculus OX=10090 GN=Apobec3 PE=1 SV=1
1836	3508	sp|Q99J72|ABEC3_MOUSE	77.71	13	0	11	2		6300000		5	4	0	4	1		52213	DNA dC->dU-editing enzyme APOBEC-3 OS=Mus musculus OX=10090 GN=Apobec3 PE=1 SV=3
1792	3186	sp|Q9QZE5|COPG1_MOUSE	77.38	5	0	4	0		2790000	908000	4	4	0	3	0	Carbamidomethylation	97513	Coatomer subunit gamma-1 OS=Mus musculus OX=10090 GN=Copg1 PE=1 SV=1
2294	5045	sp|Q924Z4|CERS2_MOUSE	77.14	10	0	10	0		7260000		2	2	0	2	0	Oxidation (M)	45024	Ceramide synthase 2 OS=Mus musculus OX=10090 GN=Cers2 PE=1 SV=1
1578	2824	sp|Q80Y81|RNZ2_MOUSE	76.25	7	0	1	0		1910000	7390000	5	5	0	1	0	Carbamidomethylation	92719	Zinc phosphodiesterase ELAC protein 2 OS=Mus musculus OX=10090 GN=Elac2 PE=1 SV=1
1578	2831	tr|B1ATP7|B1ATP7_MOUSE	76.25	8	0	1	0		1910000	7390000	5	5	0	1	0	Carbamidomethylation	91947	Zinc phosphodiesterase ELAC protein 2 OS=Mus musculus OX=10090 GN=Elac2 PE=1 SV=1
1785	3604	sp|Q80UN9|MOD5_MOUSE	76.12	13	0	12	0		3150000	0	5	5	0	5	0		52437	tRNA dimethylallyltransferase OS=Mus musculus OX=10090 GN=Trit1 PE=2 SV=2
1560	2916	sp|Q6PD03|2A5A_MOUSE	75.58	12	0	12	0		13500000		5	5	0	7	0		56347	Serine/threonine-protein phosphatase 2A 56 kDa regulatory subunit alpha isoform OS=Mus musculus OX=10090 GN=Ppp2r5a PE=1 SV=1
1647	3182	sp|Q99PV0|PRP8_MOUSE	74.93	4	0	3	0		13000000	434000	7	7	0	6	0	Acetylation (Protein N-term); Deamidation (NQ)	273615	Pre-mRNA-processing-splicing factor 8 OS=Mus musculus OX=10090 GN=Prpf8 PE=1 SV=2
2107	3847	sp|Q9JJY4|DDX20_MOUSE	75.37	4	0	4	0		2660000		3	3	0	3	0		91710	Probable ATP-dependent RNA helicase DDX20 OS=Mus musculus OX=10090 GN=Ddx20 PE=1 SV=2
2037	3485	tr|F6RK81|F6RK81_MOUSE	74.06	12	0	12	0		6160000		3	3	0	3	0	Carbamidomethylation	26705	Endoplasmic reticulum-Golgi intermediate compartment protein 3 (Fragment) OS=Mus musculus OX=10090 GN=Ergic3 PE=1 SV=1
2037	3539	tr|F6UIS1|F6UIS1_MOUSE	74.06	11	0	11	0		6160000		3	3	0	3	0	Carbamidomethylation	28008	Endoplasmic reticulum-Golgi intermediate compartment protein 3 (Fragment) OS=Mus musculus OX=10090 GN=Ergic3 PE=1 SV=8
2037	3488	sp|Q9CQE7|ERGI3_MOUSE	74.06	7	0	7	0		6160000		3	3	0	3	0	Carbamidomethylation	43208	Endoplasmic reticulum-Golgi intermediate compartment protein 3 OS=Mus musculus OX=10090 GN=Ergic3 PE=1 SV=1
1573	3035	sp|Q9ER72|SYCC_MOUSE	74.03	8	0	8	0		10400000		6	6	0	6	0	Carbamidomethylation	94860	Cysteine--tRNA ligase cytoplasmic OS=Mus musculus OX=10090 GN=Cars PE=1 SV=2
1974	4222	sp|Q9ERS5|PKHA2_MOUSE	73.05	6	0	6	0		2140000	123000	2	2	0	2	0		47380	Pleckstrin homology domain-containing family A member 2 OS=Mus musculus OX=10090 GN=Plekha2 PE=1 SV=1
2164	4397	sp|Q9EPL8|IPO7_MOUSE	71.82	2	0	1	0		763000	1850000	2	2	0	1	0		119486	Importin-7 OS=Mus musculus OX=10090 GN=Ipo7 PE=1 SV=2
1720	2867	sp|Q60953|PML_MOUSE	71.72	7	0	7	0		3570000	362000	5	5	0	5	0		98242	Protein PML OS=Mus musculus OX=10090 GN=Pml PE=1 SV=3
1924	3496	tr|Q6PGF5|Q6PGF5_MOUSE	73.44	4	0	4	0		7940000		6	6	0	6	0		145413	BMS1 homolog ribosome assembly protein (Yeast) OS=Mus musculus OX=10090 GN=Bms1 PE=1 SV=1
1969	3322	sp|Q9CWK8|SNX2_MOUSE	71.71	10	0	8	3		3840000		4	3	0	3	1		58471	Sorting nexin-2 OS=Mus musculus OX=10090 GN=Snx2 PE=1 SV=2
1777	3191	sp|Q6ZQ38|CAND1_MOUSE	71.42	4	0	2	0		864000	2520000	4	4	0	2	0	Carbamidomethylation; Acetylation (Protein N-term)	136331	Cullin-associated NEDD8-dissociated protein 1 OS=Mus musculus OX=10090 GN=Cand1 PE=1 SV=2
1891	3726	sp|Q9CZW5|TOM70_MOUSE	71.47	6	0	6	0		5930000		4	4	0	4	0		67590	Mitochondrial import receptor subunit TOM70 OS=Mus musculus OX=10090 GN=Tomm70 PE=1 SV=2
1911	3751	sp|Q3UZ01|RBM40_MOUSE	71.01	7	0	7	0		7310000		3	3	0	4	0		57972	RNA-binding protein 40 OS=Mus musculus OX=10090 GN=Rnpc3 PE=2 SV=2
*1767	3041	tr|A0A0A6YW89|A0A0A6YW89_MOUSE	70.44	3	0	3	0		6270000		4	4	0	4	0		169956	6-phosphofructo-2-kinase/fructose-2 6-biphosphatase 3 OS=Mus musculus OX=10090 GN=Pfkfb3 PE=1 SV=1
1771	3063	sp|P17426|AP2A1_MOUSE	68.06	5	0	5	0		4580000		4	4	0	4	0	Carbamidomethylation	107664	AP-2 complex subunit alpha-1 OS=Mus musculus OX=10090 GN=Ap2a1 PE=1 SV=1
1783	4519	sp|Q80WR5|CA174_MOUSE	69.72	15	0	15	0		2940000	168000	2	2	0	3	0	Carbamidomethylation	24774	UPF0688 protein C1orf174 homolog OS=Mus musculus OX=10090 PE=1 SV=1
1783	4643	tr|E9PUH0|E9PUH0_MOUSE	69.72	18	0	18	0		2940000	168000	2	2	0	3	0	Carbamidomethylation	20916	RIKEN cDNA A430005L14 gene OS=Mus musculus OX=10090 GN=A430005L14Rik PE=1 SV=1
1783	5013	tr|A0A0A0MQL2|A0A0A0MQL2_MOUSE	69.72	20	0	20	0		2940000	168000	2	2	0	3	0	Carbamidomethylation	17773	RIKEN cDNA A430005L14 gene (Fragment) OS=Mus musculus OX=10090 GN=A430005L14Rik PE=1 SV=1
1771	3069	sp|P17427|AP2A2_MOUSE	68.06	5	0	5	0		4580000		4	4	0	4	0	Carbamidomethylation	104016	AP-2 complex subunit alpha-2 OS=Mus musculus OX=10090 GN=Ap2a2 PE=1 SV=2
*1987	4599	sp|Q8VCF0|MAVS_MOUSE	68	9	0	9	0		351000		2	2	0	2	0		53399	Mitochondrial antiviral-signaling protein OS=Mus musculus OX=10090 GN=Mavs PE=1 SV=1
1914	3857	sp|Q6NZQ2|DDX31_MOUSE	65.22	5	0	5	0		4350000		3	3	0	5	0	Carbamidomethylation	76913	Probable ATP-dependent RNA helicase DDX31 OS=Mus musculus OX=10090 GN=Ddx31 PE=2 SV=2
1995	3731	sp|Q8C163|EXOG_MOUSE	65.06	23	0	23	0		7740000		5	5	0	5	0	Deamidation (NQ)	41384	Nuclease EXOG mitochondrial OS=Mus musculus OX=10090 GN=Exog PE=1 SV=1
1994	3655	sp|Q9D0D3|PAPD1_MOUSE	64.54	8	0	8	0		3260000		3	3	0	3	0		65229	Poly(A) RNA polymerase mitochondrial OS=Mus musculus OX=10090 GN=Mtpap PE=1 SV=1
2034	4390	sp|Q62074|KPCI_MOUSE	64.49	4	0	4	0		2180000		2	2	0	3	0	Carbamidomethylation	68204	Protein kinase C iota type OS=Mus musculus OX=10090 GN=Prkci PE=1 SV=3
1618	3341	sp|Q80XP8|FA76B_MOUSE	64.16	14	0	14	0		10500000		5	5	0	6	0	Carbamidomethylation; Acetylation (Protein N-term)	38556	Protein FAM76B OS=Mus musculus OX=10090 GN=Fam76b PE=1 SV=1
1906	3806	sp|P05064|ALDOA_MOUSE	62.18	8	0	8	0		3060000		3	3	0	3	0	Carbamidomethylation	39356	Fructose-bisphosphate aldolase A OS=Mus musculus OX=10090 GN=Aldoa PE=1 SV=2
1906	3811	tr|Q9CPQ9|Q9CPQ9_MOUSE	62.18	8	0	8	0		3060000		3	3	0	3	0	Carbamidomethylation	39285	Fructose-bisphosphate aldolase OS=Mus musculus OX=10090 GN=Aldoart1 PE=1 SV=1
1906	3808	tr|A6ZI44|A6ZI44_MOUSE	62.18	7	0	7	0		3060000		3	3	0	3	0	Carbamidomethylation	45120	Fructose-bisphosphate aldolase OS=Mus musculus OX=10090 GN=Aldoa PE=1 SV=1
1906	3812	tr|A6ZI46|A6ZI46_MOUSE	62.18	7	0	7	0		3060000		3	3	0	3	0	Carbamidomethylation	45344	Fructose-bisphosphate aldolase OS=Mus musculus OX=10090 GN=Aldoart1 PE=1 SV=1
2229	4582	tr|A0A0J9YTY5|A0A0J9YTY5_MOUSE	61.97	14	0	14	0		2620000		2	2	0	2	0		20906	Syntaxin-18 (Fragment) OS=Mus musculus OX=10090 GN=Stx18 PE=1 SV=3
2229	4003	sp|Q8VDS8|STX18_MOUSE	61.97	13	0	13	0		7070000		4	4	0	4	0		38381	Syntaxin-18 OS=Mus musculus OX=10090 GN=Stx18 PE=1 SV=2
2229	4059	tr|D3YY98|D3YY98_MOUSE	61.97	13	0	13	0		3860000		3	3	0	3	0		28553	Syntaxin-18 (Fragment) OS=Mus musculus OX=10090 GN=Stx18 PE=1 SV=1
2604	5011	tr|H3BKM2|H3BKM2_MOUSE	61.94	4	0	4	0		1150000		1	1	0	1	0		50514	Nuclear-interacting partner of ALK OS=Mus musculus OX=10090 GN=Zc3hc1 PE=1 SV=1
1992	3414	sp|Q8CES0|NAA30_MOUSE	60.74	15	0	15	0		4610000	1070000	4	4	0	4	0	Carbamidomethylation	39433	N-alpha-acetyltransferase 30 OS=Mus musculus OX=10090 GN=Naa30 PE=1 SV=2
1992	3415	tr|E9QMB7|E9QMB7_MOUSE	60.74	14	0	14	0		4610000	1070000	4	4	0	4	0	Carbamidomethylation	39759	N-alpha-acetyltransferase 30 OS=Mus musculus OX=10090 GN=Naa30 PE=1 SV=1
2604	5084	tr|D3Z3D0|D3Z3D0_MOUSE	61.94	4	0	4	0		1150000		1	1	0	1	0		47670	Nuclear-interacting partner of ALK OS=Mus musculus OX=10090 GN=Zc3hc1 PE=1 SV=1
2604	5012	sp|Q80YV2|NIPA_MOUSE	61.94	3	0	3	0		1150000		1	1	0	1	0		55196	Nuclear-interacting partner of ALK OS=Mus musculus OX=10090 GN=Zc3hc1 PE=1 SV=1
2173	4270	sp|Q9DBE8|ALG2_MOUSE	60.8	8	0	8	0		4370000		2	2	0	2	0	Carbamidomethylation	47405	Alpha-1 3/1 6-mannosyltransferase ALG2 OS=Mus musculus OX=10090 GN=Alg2 PE=1 SV=2
2218	4479	tr|Q9DCC1|Q9DCC1_MOUSE	60.18	4	0	4	0		2030000		2	2	0	2	0	Carbamidomethylation	66880	mRNA-capping enzyme OS=Mus musculus OX=10090 GN=Rngtt PE=1 SV=1
2218	4480	sp|O55236|MCE1_MOUSE	60.18	4	0	4	0		2030000		2	2	0	2	0	Carbamidomethylation	68684	mRNA-capping enzyme OS=Mus musculus OX=10090 GN=Rngtt PE=1 SV=1
1823	3526	tr|B7ZC19|B7ZC19_MOUSE	60.11	11	0	11	0		5980000		4	4	0	4	0		49149	GPI transamidase component PIG-T OS=Mus musculus OX=10090 GN=Pigt PE=1 SV=1
1823	3386	sp|Q8BXQ2|PIGT_MOUSE	60.11	9	0	9	0		7890000		5	5	0	5	0		65705	GPI transamidase component PIG-T OS=Mus musculus OX=10090 GN=Pigt PE=1 SV=2
2703	6040	tr|D3Z2L3|D3Z2L3_MOUSE	59.68	9	0	9	0		1330000		1	1	0	1	0		18267	Lipoyltransferase 1 mitochondrial (Fragment) OS=Mus musculus OX=10090 GN=Lipt1 PE=1 SV=1
2703	6041	tr|D3Z7N1|D3Z7N1_MOUSE	59.68	8	0	8	0		1330000		1	1	0	1	0		22425	Lipoyltransferase 1 mitochondrial (Fragment) OS=Mus musculus OX=10090 GN=Lipt1 PE=1 SV=8
2703	6042	tr|D3Z093|D3Z093_MOUSE	59.68	7	0	7	0		1330000		1	1	0	1	0		25754	Lipoyltransferase 1 mitochondrial (Fragment) OS=Mus musculus OX=10090 GN=Lipt1 PE=1 SV=1
2703	5244	sp|Q8VCM4|LIPT_MOUSE	59.68	4	0	4	0		1330000		1	1	0	1	0		42146	Lipoyltransferase 1 mitochondrial OS=Mus musculus OX=10090 GN=Lipt1 PE=1 SV=1
2013	3719	sp|Q99LR1|ABD12_MOUSE	59.33	13	0	13	0		5230000		4	4	0	4	0	Carbamidomethylation	45270	Monoacylglycerol lipase ABHD12 OS=Mus musculus OX=10090 GN=Abhd12 PE=1 SV=2
2394	4200	sp|Q8CFI7|RPB2_MOUSE	57.68	4	0	1	0		1110000	773000	3	3	0	1	0		133910	DNA-directed RNA polymerase II subunit RPB2 OS=Mus musculus OX=10090 GN=Polr2b PE=1 SV=2
2160	4076	sp|Q80UM7|MOGS_MOUSE	58.71	5	0	5	0		20200000		3	3	0	4	0	Deamidation (NQ)	91831	Mannosyl-oligosaccharide glucosidase OS=Mus musculus OX=10090 GN=Mogs PE=1 SV=1
2665	4722	sp|Q9DB90|SMG9_MOUSE	58.27	6	0	6	0		2890000		2	2	0	2	0		57621	Protein SMG9 OS=Mus musculus OX=10090 GN=Smg9 PE=1 SV=1
2259	4039	sp|O70443|GNAZ_MOUSE	58.07	14	0	14	0		1630000		3	3	0	3	0		40850	Guanine nucleotide-binding protein G(z) subunit alpha OS=Mus musculus OX=10090 GN=Gnaz PE=1 SV=4
2299	6396	sp|Q9Z127|LAT1_MOUSE	56.33	3	0	3	0		1950000	2080000	1	1	0	1	0		55872	Large neutral amino acids transporter small subunit 1 OS=Mus musculus OX=10090 GN=Slc7a5 PE=1 SV=2
2038	3593	tr|B1ATU6|B1ATU6_MOUSE	56.65	17	0	17	0		2530000		3	3	0	3	0	Carbamidomethylation	21971	tRNA-dihydrouridine(16/17) synthase [NAD(P)(+)]-like (Fragment) OS=Mus musculus OX=10090 GN=Dus1l PE=1 SV=8
2038	3594	sp|Q8C2P3|DUS1L_MOUSE	56.65	7	0	7	0		2530000		3	3	0	3	0	Carbamidomethylation	53512	tRNA-dihydrouridine(16/17) synthase [NAD(P)(+)]-like OS=Mus musculus OX=10090 GN=Dus1l PE=2 SV=1
2038	3595	tr|B1ATU5|B1ATU5_MOUSE	56.65	7	0	7	0		2530000		3	3	0	3	0	Carbamidomethylation	54165	tRNA-dihydrouridine(16/17) synthase [NAD(P)(+)]-like OS=Mus musculus OX=10090 GN=Dus1l PE=1 SV=1
2149	4150	sp|P60670|NPL4_MOUSE	56.32	4	0	2	2		2220000		2	2	0	1	1	Carbamidomethylation	68017	Nuclear protein localization protein 4 homolog OS=Mus musculus OX=10090 GN=Nploc4 PE=1 SV=3
2014	3769	sp|Q8VD12|Z385A_MOUSE	56.21	11	0	11	0		4230000		3	3	0	3	0		40447	Zinc finger protein 385A OS=Mus musculus OX=10090 GN=Znf385a PE=1 SV=2
2185	3896	sp|Q8BSK8|KS6B1_MOUSE	56.21	10	0	10	0		7750000		3	3	0	3	0	Carbamidomethylation	59146	Ribosomal protein S6 kinase beta-1 OS=Mus musculus OX=10090 GN=Rps6kb1 PE=1 SV=2
1912	3822	tr|B8JJ91|B8JJ91_MOUSE	52.69	4	0	4	0		4010000	345000	3	3	0	3	0		73024	Apoptotic chromatin condensation inducer in the nucleus OS=Mus musculus OX=10090 GN=Acin1 PE=1 SV=1
1912	3827	tr|Q52KR6|Q52KR6_MOUSE	52.69	5	0	5	0		4010000	345000	3	3	0	3	0		64052	Acin1 protein OS=Mus musculus OX=10090 GN=Acin1 PE=1 SV=1
1912	3829	tr|B8JJ92|B8JJ92_MOUSE	52.69	5	0	5	0		4010000	345000	3	3	0	3	0		67114	Apoptotic chromatin condensation inducer in the nucleus OS=Mus musculus OX=10090 GN=Acin1 PE=1 SV=1
1912	3830	tr|F6RJ39|F6RJ39_MOUSE	52.69	2	0	2	0		4010000	345000	3	3	0	3	0		143660	Apoptotic chromatin condensation inducer in the nucleus (Fragment) OS=Mus musculus OX=10090 GN=Acin1 PE=1 SV=1
1912	3841	sp|Q9JIX8|ACINU_MOUSE	52.69	2	0	2	0		4010000	345000	3	3	0	3	0		150719	Apoptotic chromatin condensation inducer in the nucleus OS=Mus musculus OX=10090 GN=Acin1 PE=1 SV=3
2246	6395	tr|I7HIP5|I7HIP5_MOUSE	56.03	11	0	11	0		757000		1	1	0	2	0		16899	CAAX prenyl protease 1 homolog (Fragment) OS=Mus musculus OX=10090 GN=Zmpste24 PE=1 SV=1
2246	4867	sp|Q80W54|FACE1_MOUSE	56.03	5	0	5	0		1110000		2	2	0	3	0		54735	CAAX prenyl protease 1 homolog OS=Mus musculus OX=10090 GN=Zmpste24 PE=1 SV=2
1909	3654	sp|Q91VR5|DDX1_MOUSE	50.6	10	0	8	0		11400000	251000	7	7	0	6	0	Carbamidomethylation	82500	ATP-dependent RNA helicase DDX1 OS=Mus musculus OX=10090 GN=Ddx1 PE=1 SV=1
2698	4715	sp|Q8VC51|WAP53_MOUSE	54.04	5	0	5	0		3460000		2	2	0	2	0		58151	Telomerase Cajal body protein 1 OS=Mus musculus OX=10090 GN=Wrap53 PE=2 SV=1
1935	3680	sp|P70236|MP2K6_MOUSE	53.63	10	0	7	2		1060000		4	1	0	4	1		37432	Dual specificity mitogen-activated protein kinase kinase 6 OS=Mus musculus OX=10090 GN=Map2k6 PE=1 SV=1
2082	4201	sp|Q5SWU9|ACACA_MOUSE	52.78	1	0	1	0		22700000		2	1	1	1	0		265254	Acetyl-CoA carboxylase 1 OS=Mus musculus OX=10090 GN=Acaca PE=1 SV=1
2240	4465	sp|Q8BLF1|NCEH1_MOUSE	52.18	6	0	6	0		1170000		2	2	0	2	0		45740	Neutral cholesterol ester hydrolase 1 OS=Mus musculus OX=10090 GN=Nceh1 PE=1 SV=1
2232	4087	sp|P36371|TAP2_MOUSE	51.92	4	0	4	0		1240000		3	3	0	3	0		77445	Antigen peptide transporter 2 OS=Mus musculus OX=10090 GN=Tap2 PE=1 SV=1
1937	3756	sp|Q8K409|DPOLB_MOUSE	50.57	19	0	19	0		12600000		7	7	0	7	0		38288	DNA polymerase beta OS=Mus musculus OX=10090 GN=Polb PE=1 SV=3
2130	4997	tr|E9Q7A5|E9Q7A5_MOUSE	50.37	5	0	5	0		2640000		1	1	0	2	0		26323	TraB domain-containing protein (Fragment) OS=Mus musculus OX=10090 GN=Trabd PE=1 SV=8
2130	4977	tr|E9Q8R5|E9Q8R5_MOUSE	50.37	4	0	4	0		2640000		1	1	0	2	0		36072	TraB domain-containing protein OS=Mus musculus OX=10090 GN=Trabd PE=1 SV=1
2130	4998	sp|Q99JY4|TRABD_MOUSE	50.37	3	0	3	0		2640000		1	1	0	2	0		42189	TraB domain-containing protein OS=Mus musculus OX=10090 GN=Trabd PE=1 SV=1
2148	4066	sp|Q8BMS1|ECHA_MOUSE	49.14	5	0	5	0		1000000		3	3	0	3	0		82670	Trifunctional enzyme subunit alpha mitochondrial OS=Mus musculus OX=10090 GN=Hadha PE=1 SV=1
1889	3979	sp|Q6P4T2|U520_MOUSE	48.39	2	0	2	0		5310000	313000	6	5	0	4	0		244544	U5 small nuclear ribonucleoprotein 200 kDa helicase OS=Mus musculus OX=10090 GN=Snrnp200 PE=1 SV=1
2239	4450	sp|Q149F1|RUSD2_MOUSE	49.08	4	0	4	0		1950000		2	2	0	2	0		61535	RNA pseudouridylate synthase domain-containing protein 2 OS=Mus musculus OX=10090 GN=Rpusd2 PE=1 SV=2
2459	4011	sp|Q91VN6|DDX41_MOUSE	48.87	7	0	7	0		2600000		4	4	0	4	0	Carbamidomethylation	69820	Probable ATP-dependent RNA helicase DDX41 OS=Mus musculus OX=10090 GN=Ddx41 PE=1 SV=2
2459	4012	tr|A0A1S6GWJ4|A0A1S6GWJ4_MOUSE	48.87	6	0	6	0		2600000		4	4	0	4	0	Carbamidomethylation	71101	DEAD (Asp-Glu-Ala-Asp) box polypeptide 41 OS=Mus musculus OX=10090 GN=Ddx41 PE=1 SV=1
2830	6148	sp|Q5HZH2|TSR3_MOUSE	48.8	4	0	4	0		590000		1	1	0	1	0		35334	Ribosome biogenesis protein TSR3 homolog OS=Mus musculus OX=10090 GN=Tsr3 PE=1 SV=1
2260	4081	sp|Q8BKE6|CP20A_MOUSE	48.75	6	0	6	0		6150000		3	3	0	3	0		52149	Cytochrome P450 20A1 OS=Mus musculus OX=10090 GN=Cyp20a1 PE=1 SV=1
2667	6175	tr|F2Z427|F2Z427_MOUSE	48.38	3	0	3	0		910000		1	1	0	1	0		39291	CDP-diacylglycerol--glycerol-3-phosphate 3-phosphatidyltransferase mitochondrial OS=Mus musculus OX=10090 GN=Pgs1 PE=1 SV=1
2667	5128	sp|Q8BHF7|PGPS1_MOUSE	48.38	2	0	2	0		910000		1	1	0	1	0		62489	CDP-diacylglycerol--glycerol-3-phosphate 3-phosphatidyltransferase mitochondrial OS=Mus musculus OX=10090 GN=Pgs1 PE=1 SV=1
2667	5598	tr|F8WI04|F8WI04_MOUSE	48.38	2	0	2	0		910000		1	1	0	1	0		53761	CDP-diacylglycerol--glycerol-3-phosphate 3-phosphatidyltransferase mitochondrial (Fragment) OS=Mus musculus OX=10090 GN=Pgs1 PE=1 SV=1
2117	3972	sp|Q8R3K3|PTCD2_MOUSE	48.37	8	0	8	0		30100000		4	4	0	4	0		43844	Pentatricopeptide repeat-containing protein 2 mitochondrial OS=Mus musculus OX=10090 GN=Ptcd2 PE=1 SV=1
2197	5267	tr|F6WEH1|F6WEH1_MOUSE	47.84	33	0	33	0		1890000		2	2	0	2	0		6667	DnaJ homolog subfamily C member 1 (Fragment) OS=Mus musculus OX=10090 GN=Dnajc1 PE=1 SV=1
2197	4797	tr|F6ZL86|F6ZL86_MOUSE	47.84	5	0	5	0		1890000		2	2	0	2	0		41151	DnaJ homolog subfamily C member 1 (Fragment) OS=Mus musculus OX=10090 GN=Dnajc1 PE=1 SV=1
2092	3952	sp|Q9JKF1|IQGA1_MOUSE	47.62	3	0	3	0		5750000	461000	4	4	0	4	0		188741	Ras GTPase-activating-like protein IQGAP1 OS=Mus musculus OX=10090 GN=Iqgap1 PE=1 SV=2
2047	5035	sp|Q8VE38|OXND1_MOUSE	47.39	8	0	3	0		580000	253000	2	2	0	1	0	Carbamidomethylation	34727	Oxidoreductase NAD-binding domain-containing protein 1 OS=Mus musculus OX=10090 GN=Oxnad1 PE=1 SV=2
2197	4623	sp|Q61712|DNJC1_MOUSE	47.84	3	0	3	0		1890000		2	2	0	2	0		63870	DnaJ homolog subfamily C member 1 OS=Mus musculus OX=10090 GN=Dnajc1 PE=1 SV=1
2231	4074	sp|Q9JJ48|ZC3H8_MOUSE	47.27	13	0	13	0		4650000		3	3	0	3	0	Acetylation (Protein N-term)	34913	Zinc finger CCCH domain-containing protein 8 OS=Mus musculus OX=10090 GN=Zc3h8 PE=1 SV=2
2151	4347	sp|Q640M1|UT14A_MOUSE	46.46	5	0	5	0		2550000		2	2	0	2	0		87265	U3 small nucleolar RNA-associated protein 14 homolog A OS=Mus musculus OX=10090 GN=Utp14a PE=1 SV=1
2210	3906	tr|F6S1R2|F6S1R2_MOUSE	45.03	9	0	9	0		6870000		3	3	0	3	0		35642	Activator of 90 kDa heat shock protein ATPase homolog 2 (Fragment) OS=Mus musculus OX=10090 GN=Ahsa2 PE=1 SV=1
2210	3907	sp|Q8N9S3|AHSA2_MOUSE	45.03	8	0	8	0		6870000		3	3	0	3	0		37648	Activator of 90 kDa heat shock protein ATPase homolog 2 OS=Mus musculus OX=10090 GN=Ahsa2 PE=1 SV=2
2748	5536	sp|Q8BUV8|GP107_MOUSE	45.02	2	0	2	0		547000		1	1	0	1	0		62056	Protein GPR107 OS=Mus musculus OX=10090 GN=Gpr107 PE=1 SV=2
2042	5363	sp|Q8BJ37|TYDP1_MOUSE	44.74	5	0	5	0		3960000		2	2	0	3	0		68690	Tyrosyl-DNA phosphodiesterase 1 OS=Mus musculus OX=10090 GN=Tdp1 PE=1 SV=2
2769	5279	sp|O88708|ORC4_MOUSE	44.72	3	0	3	0		1450000		1	1	0	1	0		49982	Origin recognition complex subunit 4 OS=Mus musculus OX=10090 GN=Orc4 PE=1 SV=2
2214	4135	sp|Q922E6|FAKD2_MOUSE	44.43	5	0	5	0		2330000		3	3	0	3	0	Carbamidomethylation	78948	FAST kinase domain-containing protein 2 mitochondrial OS=Mus musculus OX=10090 GN=Fastkd2 PE=2 SV=2
2112	4070	sp|Q8R0X7|SGPL1_MOUSE	43.46	7	0	7	0		3610000		3	3	0	4	0		63677	Sphingosine-1-phosphate lyase 1 OS=Mus musculus OX=10090 GN=Sgpl1 PE=1 SV=1
2637	5626	tr|Q9D7B2|Q9D7B2_MOUSE	42.98	3	0	3	0		9660000	2130000	2	2	0	1	0		45594	LIM and senescent cell antigen-like-containing domain protein OS=Mus musculus OX=10090 GN=Lims1 PE=1 SV=2
2112	4325	tr|D6REF7|D6REF7_MOUSE	43.46	7	0	7	0		2220000		2	2	0	2	0		54770	Sphingosine-1-phosphate lyase 1 OS=Mus musculus OX=10090 GN=Sgpl1 PE=1 SV=1
1963	4101	sp|Q9DBD5|PELP1_MOUSE	43.24	2	0	2	0		2920000		3	3	0	4	0	Carbamidomethylation	118069	Proline- glutamic acid- and leucine-rich protein 1 OS=Mus musculus OX=10090 GN=Pelp1 PE=1 SV=2
2242	4535	tr|D3Z4C0|D3Z4C0_MOUSE	42.94	3	0	3	0		2820000		2	2	0	3	0		87862	FERM ARHGEF and pleckstrin domain-containing protein 2 OS=Mus musculus OX=10090 GN=Farp2 PE=1 SV=1
2669	5231	sp|O55029|COPB2_MOUSE	42.94	1	0	1	0		554000		1	1	0	1	0	Carbamidomethylation	102449	Coatomer subunit beta' OS=Mus musculus OX=10090 GN=Copb2 PE=1 SV=2
2535	4664	sp|Q9Z277|BAZ1B_MOUSE	41.43	1	0	1	0		977000	10700000	2	2	0	1	0	Acetylation (Protein N-term)	170650	Tyrosine-protein kinase BAZ1B OS=Mus musculus OX=10090 GN=Baz1b PE=1 SV=2
2196	4503	tr|E9Q421|E9Q421_MOUSE	42.15	6	0	6	0		3480000		2	2	0	2	0		40862	GPI-anchor transamidase OS=Mus musculus OX=10090 GN=Pigk PE=1 SV=1
2196	4504	tr|Q8BXX3|Q8BXX3_MOUSE	42.15	6	0	6	0		3480000		2	2	0	2	0		41039	GPI-anchor transamidase OS=Mus musculus OX=10090 GN=Pigk PE=1 SV=1
2196	4505	sp|Q9CXY9|GPI8_MOUSE	42.15	6	0	6	0		3480000		2	2	0	2	0		44895	GPI-anchor transamidase OS=Mus musculus OX=10090 GN=Pigk PE=1 SV=2
2196	4513	tr|Q8BL63|Q8BL63_MOUSE	42.15	5	0	5	0		3480000		2	2	0	2	0		49785	GPI-anchor transamidase OS=Mus musculus OX=10090 GN=Pigk PE=1 SV=1
2833	6216	sp|Q3UQV5|KBTB8_MOUSE	41.11	2	0	2	0		490000		1	1	0	1	0		68660	Kelch repeat and BTB domain-containing protein 8 OS=Mus musculus OX=10090 GN=Kbtbd8 PE=2 SV=1
2213	4124	tr|E9Q1W0|E9Q1W0_MOUSE	41.04	9	0	9	0		1720000		3	1	0	4	0		57749	Calcium/calmodulin-dependent protein kinase type II subunit delta OS=Mus musculus OX=10090 GN=Camk2d PE=1 SV=2
2190	4357	tr|D3YX49|D3YX49_MOUSE	40.64	5	0	5	0		7850000		2	2	0	2	0		50897	Zinc finger protein 384 OS=Mus musculus OX=10090 GN=Zfp384 PE=1 SV=1
1948	4738	tr|Q3TGM7|Q3TGM7_MOUSE	40.63	4	0	2	0		832000	36500	2	2	0	2	0		74828	HBS1-like protein OS=Mus musculus OX=10090 GN=Hbs1l PE=1 SV=1
1948	4780	sp|Q69ZS7|HBS1L_MOUSE	40.63	4	0	2	0		832000	36500	2	2	0	2	0		75101	HBS1-like protein OS=Mus musculus OX=10090 GN=Hbs1l PE=1 SV=2
2219	4772	sp|Q8CGC4|LS14B_MOUSE	39.15	8	0	8	0		3000000	637000	2	2	0	2	0		42310	Protein LSM14 homolog B OS=Mus musculus OX=10090 GN=Lsm14b PE=1 SV=3
2104	4185	sp|Q8BIJ7|RUFY1_MOUSE	39.09	7	0	6	2		5540000	1600000	5	5	0	4	1	Carbamidomethylation; Deamidation (NQ)	80376	RUN and FYVE domain-containing protein 1 OS=Mus musculus OX=10090 GN=Rufy1 PE=1 SV=1
2190	4359	tr|E9QAR4|E9QAR4_MOUSE	40.64	4	0	4	0		7850000		2	2	0	2	0		56449	Zinc finger protein 384 OS=Mus musculus OX=10090 GN=Zfp384 PE=1 SV=1
2190	4360	tr|E9QAR1|E9QAR1_MOUSE	40.64	4	0	4	0		7850000		2	2	0	2	0		59414	Zinc finger protein 384 OS=Mus musculus OX=10090 GN=Zfp384 PE=1 SV=1
2190	4361	tr|E9QAR6|E9QAR6_MOUSE	40.64	4	0	4	0		7850000		2	2	0	2	0		61701	Zinc finger protein 384 OS=Mus musculus OX=10090 GN=Zfp384 PE=1 SV=1
2190	4362	tr|E9Q1A5|E9Q1A5_MOUSE	40.64	4	0	4	0		7850000		2	2	0	2	0		63562	Zinc finger protein 384 OS=Mus musculus OX=10090 GN=Zfp384 PE=1 SV=1
2114	4720	sp|A2A6Q5|CDC27_MOUSE	37.12	3	0	3	0		2320000		2	2	0	2	0		91842	Cell division cycle protein 27 homolog OS=Mus musculus OX=10090 GN=Cdc27 PE=1 SV=1
2230	4042	sp|Q8VHE0|SEC63_MOUSE	37.04	5	0	5	0		4010000		3	3	0	3	0		87870	Translocation protein SEC63 homolog OS=Mus musculus OX=10090 GN=Sec63 PE=1 SV=4
*2174	4330	tr|J3QNW0|J3QNW0_MOUSE	35.92	8	0	8	0		1440000		3	1	0	4	0		59607	DNA (cytosine-5)-methyltransferase OS=Mus musculus OX=10090 GN=Dnmt1 PE=1 SV=1
2174	4331	sp|P13864|DNMT1_MOUSE	35.92	7	0	7	0		1440000		3	1	0	4	0		63240	DNA (cytosine-5)-methyltransferase 1 OS=Mus musculus OX=10090 GN=Dnmt1 PE=1 SV=5
2192	4419	sp|P97363|SPTC2_MOUSE	35.86	6	0	6	0		3670000		3	3	0	3	0		62982	Serine palmitoyltransferase 2 OS=Mus musculus OX=10090 GN=Sptlc2 PE=1 SV=2
2586	5093	sp|Q8CCP0|NEMF_MOUSE	34.94	1	0	1	0		971000		1	1	0	1	0		121188	Nuclear export mediator factor Nemf OS=Mus musculus OX=10090 GN=Nemf PE=1 SV=2
2706	5346	sp|P28740|KIF2A_MOUSE	34.6	2	0	2	0		865000		1	1	0	1	0		79756	Kinesin-like protein KIF2A OS=Mus musculus OX=10090 GN=Kif2a PE=1 SV=2
2668	6182	tr|E9Q5Y5|E9Q5Y5_MOUSE	33.47	7	0	7	0		413000		1	1	0	1	0		16707	E3 ubiquitin-protein ligase UHRF1 (Fragment) OS=Mus musculus OX=10090 GN=Uhrf1 PE=1 SV=1
2176	4698	sp|Q3TC46|PATL1_MOUSE	33.7	4	0	3	0		2140000	135000	3	3	0	2	0		86770	Protein PAT1 homolog 1 OS=Mus musculus OX=10090 GN=Patl1 PE=1 SV=2
2668	5178	sp|Q8VDF2|UHRF1_MOUSE	33.47	1	0	1	0		413000		1	1	0	1	0		88304	E3 ubiquitin-protein ligase UHRF1 OS=Mus musculus OX=10090 GN=Uhrf1 PE=1 SV=2
2825	5483	tr|A0A2C9F2B5|A0A2C9F2B5_MOUSE	33.05	4	0	4	0		2420000		2	2	0	2	0		65160	PX domain-containing protein kinase-like protein OS=Mus musculus OX=10090 GN=Pxk PE=1 SV=1
2825	5484	sp|Q8BX57|PXK_MOUSE	33.05	4	0	4	0		2420000		2	2	0	2	0		65231	PX domain-containing protein kinase-like protein OS=Mus musculus OX=10090 GN=Pxk PE=1 SV=2
2672	6635	tr|A0A1Y7VIZ9|A0A1Y7VIZ9_MOUSE	32.55	4	0	4	0		533000		1	1	0	1	0		27724	Cleavage and polyadenylation-specificity factor subunit 3 (Fragment) OS=Mus musculus OX=10090 GN=Cpsf3 PE=1 SV=1
2672	6636	tr|A0A1Y7VJ97|A0A1Y7VJ97_MOUSE	32.55	4	0	4	0		533000		1	1	0	1	0		28044	Cleavage and polyadenylation-specificity factor subunit 3 (Fragment) OS=Mus musculus OX=10090 GN=Cpsf3 PE=1 SV=1
2672	6245	tr|A0A1Y7VLY3|A0A1Y7VLY3_MOUSE	32.55	2	0	2	0		533000		1	1	0	1	0		58237	Cleavage and polyadenylation-specificity factor subunit 3 OS=Mus musculus OX=10090 GN=Cpsf3 PE=1 SV=1
2672	5498	sp|Q9QXK7|CPSF3_MOUSE	32.55	1	0	1	0		533000		1	1	0	1	0		77505	Cleavage and polyadenylation specificity factor subunit 3 OS=Mus musculus OX=10090 GN=Cpsf3 PE=1 SV=2
2241	4472	sp|P55096|ABCD3_MOUSE	32.49	7	0	7	0		2070000		4	4	0	4	0		75475	ATP-binding cassette sub-family D member 3 OS=Mus musculus OX=10090 GN=Abcd3 PE=1 SV=2
2607	5485	sp|Q7TSE6|ST38L_MOUSE	31.41	2	0	2	0		528000		1	1	0	1	0		53772	Serine/threonine-protein kinase 38-like OS=Mus musculus OX=10090 GN=Stk38l PE=1 SV=2
2710	5443	sp|Q80W37|SPN1_MOUSE	31.31	3	0	3	0		1470000		1	1	0	1	0		41032	Snurportin-1 OS=Mus musculus OX=10090 GN=Snupn PE=2 SV=1
2841	6689	tr|A0A1D5RLU4|A0A1D5RLU4_MOUSE	30.99	2	0	2	0		477000		1	1	0	1	0		35526	Partitioning defective 6 homolog alpha OS=Mus musculus OX=10090 GN=Pard6a PE=1 SV=1
2841	6690	tr|D3Z2R1|D3Z2R1_MOUSE	30.99	2	0	2	0		477000		1	1	0	1	0		35598	Partitioning defective 6 homolog alpha OS=Mus musculus OX=10090 GN=Pard6a PE=1 SV=1
2841	6691	sp|Q9Z101|PAR6A_MOUSE	30.99	2	0	2	0		477000		1	1	0	1	0		37333	Partitioning defective 6 homolog alpha OS=Mus musculus OX=10090 GN=Pard6a PE=1 SV=2
2841	6692	sp|Q9JK83|PAR6B_MOUSE	30.99	2	0	2	0		477000		1	1	0	1	0		41067	Partitioning defective 6 homolog beta OS=Mus musculus OX=10090 GN=Pard6b PE=1 SV=2
2841	6693	sp|Q9JK84|PAR6G_MOUSE	30.99	2	0	2	0		477000		1	1	0	1	0		42341	Partitioning defective 6 homolog gamma OS=Mus musculus OX=10090 GN=Pard6g PE=2 SV=1
2308	6734	sp|Q9JJD0|THA11_MOUSE	30.18	3	0	3	0		302000		1	1	0	2	0		33276	THAP domain-containing protein 11 OS=Mus musculus OX=10090 GN=Thap11 PE=1 SV=1
2842	6721	tr|A0A0R4J079|A0A0R4J079_MOUSE	30.13	3	0	3	0		2080000		1	1	0	1	0		60182	Acyl-Coenzyme A binding domain containing 3 isoform CRA_b OS=Mus musculus OX=10090 GN=Acbd3 PE=1 SV=1
2842	6722	sp|Q8BMP6|GCP60_MOUSE	30.13	3	0	3	0		2080000		1	1	0	1	0		60181	Golgi resident protein GCP60 OS=Mus musculus OX=10090 GN=Acbd3 PE=1 SV=3
2674	5644	sp|P70211|DCC_MOUSE	29.81	1	0	1	0		2220000		2	1	0	2	0	Deamidation (NQ)	158341	Netrin receptor DCC OS=Mus musculus OX=10090 GN=Dcc PE=1 SV=2
2750	6437	tr|E9PW03|E9PW03_MOUSE	29.28	2	0	2	0		1770000		1	1	0	1	0		61397	Glycosylphosphatidylinositol anchor attachment 1 protein OS=Mus musculus OX=10090 GN=Gpaa1 PE=1 SV=1
2745	5137	sp|Q9JLY7|DUS14_MOUSE	29.87	14	0	8	0		55000000	166000	2	2	0	1	0		22311	Dual specificity protein phosphatase 14 OS=Mus musculus OX=10090 GN=Dusp14 PE=2 SV=2
2750	5615	sp|Q9WTK3|GPAA1_MOUSE	29.28	1	0	1	0		1770000		1	1	0	1	0		67949	Glycosylphosphatidylinositol anchor attachment 1 protein OS=Mus musculus OX=10090 GN=Gpaa1 PE=1 SV=3
2639	5120	sp|B2RY56|RBM25_MOUSE	29.66	3	0	2	0		1010000	2060000	2	2	0	1	0		99552	RNA-binding protein 25 OS=Mus musculus OX=10090 GN=Rbm25 PE=1 SV=2
2639	5229	tr|S4R2B0|S4R2B0_MOUSE	29.66	4	0	3	0		1010000	2060000	2	2	0	1	0		71007	RNA-binding protein 25 (Fragment) OS=Mus musculus OX=10090 GN=Rbm25 PE=1 SV=1
2489	4392	sp|Q8C3X4|GUF1_MOUSE	29.61	7	0	6	0		1080000	3390000	3	3	0	2	0		72463	Translation factor Guf1 mitochondrial OS=Mus musculus OX=10090 GN=Guf1 PE=1 SV=1
2701	5086	sp|Q9D7B1|DUS2L_MOUSE	28.71	2	0	2	0		478000		1	1	0	1	0		55325	tRNA-dihydrouridine(20) synthase [NAD(P)+]-like OS=Mus musculus OX=10090 GN=Dus2 PE=1 SV=1
2643	5289	sp|Q5RJH6|SMG7_MOUSE	28.53	2	0	1	0		170000		2	1	0	1	0		126841	Protein SMG7 OS=Mus musculus OX=10090 GN=Smg7 PE=2 SV=1
2608	5803	sp|Q9QWF0|CAF1A_MOUSE	28.13	1	0	1	1		1390000		1	1	0	1	1		101936	Chromatin assembly factor 1 subunit A OS=Mus musculus OX=10090 GN=Chaf1a PE=1 SV=1
2554	4713	sp|Q60770|STXB3_MOUSE	27.73	5	0	5	0		694000		2	2	0	2	0		67943	Syntaxin-binding protein 3 OS=Mus musculus OX=10090 GN=Stxbp3 PE=1 SV=1
2491	4735	tr|A0A0A0MQE5|A0A0A0MQE5_MOUSE	28.27	1	0	1	0		387000	190000	2	2	0	1	0		176015	Calmodulin-regulated spectrin-associated protein 1 OS=Mus musculus OX=10090 GN=Camsap1 PE=1 SV=1
2491	4736	sp|A2AHC3|CAMP1_MOUSE	28.27	1	0	1	0		387000	190000	2	2	0	1	0		175886	Calmodulin-regulated spectrin-associated protein 1 OS=Mus musculus OX=10090 GN=Camsap1 PE=1 SV=1
2717	6814	tr|G3UWZ2|G3UWZ2_MOUSE	27.65	7	0	7	0		1420000		1	1	0	1	0		20405	Coronin-2B (Fragment) OS=Mus musculus OX=10090 GN=Coro2b PE=1 SV=1
2717	5888	sp|Q8BH44|COR2B_MOUSE	27.65	2	0	2	0		1420000		1	1	0	1	0		54936	Coronin-2B OS=Mus musculus OX=10090 GN=Coro2b PE=1 SV=2
2636	4782	sp|Q8C0D0|TRUB1_MOUSE	27.56	5	0	5	0		5080000		2	2	0	2	0		36348	Probable tRNA pseudouridine synthase 1 OS=Mus musculus OX=10090 GN=Trub1 PE=1 SV=1
2646	5638	tr|B1APX2|B1APX2_MOUSE	27.41	2	0	2	0		552000		1	1	0	1	0		50236	RIKEN cDNA 5031439G07 gene OS=Mus musculus OX=10090 GN=5031439G07Rik PE=1 SV=1
2646	5879	sp|Q3UE31|K0930_MOUSE	27.41	2	0	2	0		552000		1	1	0	1	0		45960	Uncharacterized protein KIAA0930 homolog OS=Mus musculus OX=10090 PE=1 SV=2
2794	6438	sp|A2BDX3|MOCS3_MOUSE	27.31	2	0	2	0		24300000		1	1	0	1	0		49375	Adenylyltransferase and sulfurtransferase MOCS3 OS=Mus musculus OX=10090 GN=Mocs3 PE=1 SV=1
2782	6700	tr|Q5NC75|Q5NC75_MOUSE	27.17	3	0	3	0		888000		1	1	0	1	0		48170	MBT domain-containing protein 1 OS=Mus musculus OX=10090 GN=Mbtd1 PE=1 SV=1
2782	6701	tr|A2ABG6|A2ABG6_MOUSE	27.17	2	0	2	0		888000		1	1	0	1	0		56184	MBT domain-containing protein 1 OS=Mus musculus OX=10090 GN=Mbtd1 PE=1 SV=1
2781	5704	tr|A0A1L1SVC2|A0A1L1SVC2_MOUSE	26.95	9	0	9	0		1170000		2	2	0	2	0		33116	Programmed cell death protein 7 (Fragment) OS=Mus musculus OX=10090 GN=Pdcd7 PE=1 SV=1
2781	6223	tr|A0A1L1SQ83|A0A1L1SQ83_MOUSE	26.95	8	0	8	0		1170000		2	2	0	2	0		33584	Programmed cell death protein 7 (Fragment) OS=Mus musculus OX=10090 GN=Pdcd7 PE=1 SV=1
2781	5708	tr|Q3U2X6|Q3U2X6_MOUSE	26.95	5	0	5	0		1170000		2	2	0	2	0		54488	Programmed cell death protein 7 OS=Mus musculus OX=10090 GN=Pdcd7 PE=1 SV=1
2788	5866	sp|Q8CB96|RASF4_MOUSE	26.72	5	0	5	0		956000		1	1	0	1	0		36934	Ras association domain-containing protein 4 OS=Mus musculus OX=10090 GN=Rassf4 PE=1 SV=1
2744	5107	tr|E9Q088|E9Q088_MOUSE	26.6	4	0	4	0		2610000		2	2	0	2	0		52494	Cytosolic poly(ADP-ribose) glycohydrolase OS=Mus musculus OX=10090 GN=Parg PE=1 SV=2
2744	5113	tr|G3X8U8|G3X8U8_MOUSE	26.6	2	0	2	0		2610000		2	2	0	2	0		108553	Poly (ADP-ribose) glycohydrolase isoform CRA_c OS=Mus musculus OX=10090 GN=Parg PE=1 SV=1
2744	5114	sp|O88622|PARG_MOUSE	26.6	2	0	2	0		2610000		2	2	0	2	0		109324	Poly(ADP-ribose) glycohydrolase OS=Mus musculus OX=10090 GN=Parg PE=1 SV=2
2473	5715	sp|Q8CFC7|CLASR_MOUSE	26.44	2	0	2	0		520000		1	1	0	1	0		76825	CLK4-associating serine/arginine rich protein OS=Mus musculus OX=10090 GN=Clasrp PE=1 SV=3
2289	6859	sp|Q9D2E1|TSSK3_MOUSE	26.38	9	3	3	0		1480000	301000	2	2	1	1	0	Deamidation (NQ)	30209	Testis-specific serine/threonine-protein kinase 3 OS=Mus musculus OX=10090 GN=Tssk3 PE=2 SV=1
2728	6731	sp|Q9JLZ6|HIC2_MOUSE	26.37	2	0	2	0		4590000		1	1	0	1	0		66767	Hypermethylated in cancer 2 protein OS=Mus musculus OX=10090 GN=Hic2 PE=2 SV=4
2606	5362	sp|P47857|PFKAM_MOUSE	26.3	1	0	1	0		1410000		1	1	0	1	0		85269	ATP-dependent 6-phosphofructokinase muscle type OS=Mus musculus OX=10090 GN=Pfkm PE=1 SV=3
2606	5685	sp|P12382|PFKAL_MOUSE	26.3	1	0	1	0		1410000		1	1	0	1	0		85360	ATP-dependent 6-phosphofructokinase liver type OS=Mus musculus OX=10090 GN=Pfkl PE=1 SV=4
2606	5780	tr|Q8C605|Q8C605_MOUSE	26.3	1	0	1	0		1410000		1	1	0	1	0		85547	ATP-dependent 6-phosphofructokinase OS=Mus musculus OX=10090 GN=Pfkp PE=1 SV=1
2606	5781	sp|Q9WUA3|PFKAP_MOUSE	26.3	1	0	1	0		1410000		1	1	0	1	0		85455	ATP-dependent 6-phosphofructokinase platelet type OS=Mus musculus OX=10090 GN=Pfkp PE=1 SV=1
2714	5657	sp|O35857|TIM44_MOUSE	25.67	3	0	3	0		1950000		1	1	0	1	0		51091	Mitochondrial import inner membrane translocase subunit TIM44 OS=Mus musculus OX=10090 GN=Timm44 PE=1 SV=2
2677	5851	sp|Q9QXW0|FBXL6_MOUSE	25.06	2	0	2	0		190000		1	1	0	1	0		59268	F-box/LRR-repeat protein 6 OS=Mus musculus OX=10090 GN=Fbxl6 PE=2 SV=2
2705	5291	sp|Q80X41|VRK1_MOUSE	24.86	4	0	4	0		1430000		2	2	0	2	0		49741	Serine/threonine-protein kinase VRK1 OS=Mus musculus OX=10090 GN=Vrk1 PE=1 SV=2
2537	5541	tr|A0A2I3BR78|A0A2I3BR78_MOUSE	24.78	4	0	4	0		471000		2	2	0	2	0		64634	Exosome complex exonuclease RRP44 OS=Mus musculus OX=10090 GN=Dis3 PE=1 SV=1
2790	5971	sp|O35874|SATT_MOUSE	24.78	2	0	2	0		94200		1	1	0	1	0		56062	Neutral amino acid transporter A OS=Mus musculus OX=10090 GN=Slc1a4 PE=1 SV=1
2588	5739	sp|Q6PB66|LPPRC_MOUSE	24.69	1	0	1	0		107000		1	1	0	1	0		156614	Leucine-rich PPR motif-containing protein mitochondrial OS=Mus musculus OX=10090 GN=Lrpprc PE=1 SV=2
2638	5101	sp|Q6A0A2|LAR4B_MOUSE	24.45	2	0	2	0		1130000		1	1	0	1	0		81627	La-related protein 4B OS=Mus musculus OX=10090 GN=Larp4b PE=1 SV=2
2609	5904	tr|A2ASI5|A2ASI5_MOUSE	24.44	1	0	1	0		5500000		1	1	0	1	0		220878	Sodium channel protein OS=Mus musculus OX=10090 GN=Scn3a PE=1 SV=1
2850	7234	sp|Q9CR89|ERGI2_MOUSE	24.02	2	0	2	0		935000		1	1	0	1	0		42482	Endoplasmic reticulum-Golgi intermediate compartment protein 2 OS=Mus musculus OX=10090 GN=Ergic2 PE=1 SV=1
2564	5936	sp|Q8VHH5|AGAP3_MOUSE	23.77	2	0	2	0		182000		1	1	0	1	0		97965	Arf-GAP with GTPase ANK repeat and PH domain-containing protein 3 OS=Mus musculus OX=10090 GN=Agap3 PE=1 SV=1
2564	5937	tr|F8VQE9|F8VQE9_MOUSE	23.77	2	0	2	0		182000		1	1	0	1	0		97695	Arf-GAP with GTPase ANK repeat and PH domain-containing protein 3 OS=Mus musculus OX=10090 GN=Agap3 PE=1 SV=1
2650	6195	tr|B1AT03|B1AT03_MOUSE	23.56	1	0	1	0		230000		1	1	0	1	0		106136	DNA ligase OS=Mus musculus OX=10090 GN=Lig3 PE=1 SV=1
2650	6197	tr|Q3UC82|Q3UC82_MOUSE	23.56	1	0	1	0		230000		1	1	0	1	0		112710	DNA ligase OS=Mus musculus OX=10090 GN=Lig3 PE=1 SV=1
2650	6198	tr|Q80ZH7|Q80ZH7_MOUSE	23.56	1	0	1	0		230000		1	1	0	1	0		112781	DNA ligase OS=Mus musculus OX=10090 GN=Lig3 PE=1 SV=1
2650	6199	sp|P97386|DNLI3_MOUSE	23.56	1	0	1	0		230000		1	1	0	1	0		113072	DNA ligase 3 OS=Mus musculus OX=10090 GN=Lig3 PE=1 SV=2
2650	6200	tr|K4DI59|K4DI59_MOUSE	23.56	1	0	1	0		230000		1	1	0	1	0		113159	DNA ligase OS=Mus musculus OX=10090 GN=Lig3 PE=1 SV=1
2568	6231	tr|A0A2I3BQS1|A0A2I3BQS1_MOUSE	23.03	2	0	2	0		1900000	0	1	1	0	1	0		68293	Disks large-associated protein 5 OS=Mus musculus OX=10090 GN=Dlgap5 PE=1 SV=1
2568	6233	tr|A0A2I3BPW9|A0A2I3BPW9_MOUSE	23.03	1	0	1	0		1900000	0	1	1	0	1	0		84609	Disks large-associated protein 5 OS=Mus musculus OX=10090 GN=Dlgap5 PE=1 SV=1
2568	6234	tr|A0A0R4J0G7|A0A0R4J0G7_MOUSE	23.03	1	0	1	0		1900000	0	1	1	0	1	0		90234	Disks large-associated protein 5 OS=Mus musculus OX=10090 GN=Dlgap5 PE=1 SV=1
2568	6779	tr|E9QQ48|E9QQ48_MOUSE	23.03	3	0	3	0		1900000	0	1	1	0	1	0		33828	Disks large-associated protein 5 (Fragment) OS=Mus musculus OX=10090 GN=Dlgap5 PE=1 SV=2
2848	7146	tr|B0QZT2|B0QZT2_MOUSE	22.95	2	0	2	0		448000		1	1	0	1	0		35709	Dehydrogenase/reductase SDR family member 13 OS=Mus musculus OX=10090 GN=Dhrs13 PE=1 SV=1
2503	5037	sp|Q3V1V3|ESF1_MOUSE	22.48	2	0	1	1		842000		2	2	0	1	1		98048	ESF1 homolog OS=Mus musculus OX=10090 GN=Esf1 PE=1 SV=1
2868	7411	sp|Q3U1T3|BRM1L_MOUSE	22.46	6	0	6	0		484000		1	1	0	1	0		37657	Breast cancer metastasis-suppressor 1-like protein OS=Mus musculus OX=10090 GN=Brms1l PE=2 SV=1
2169	5966	sp|Q9D3V1|DRC10_MOUSE	22.15	4	0	4	2		13500000		2	2	0	3	1		53351	Dynein regulatory complex protein 10 OS=Mus musculus OX=10090 GN=Iqcd PE=2 SV=1
2652	6317	tr|Q3TBA3|Q3TBA3_MOUSE	21.77	2	0	2	0		281000		1	1	0	1	0		75959	Antigen peptide transporter 1 OS=Mus musculus OX=10090 GN=Tap1 PE=1 SV=1
2652	6318	sp|P21958|TAP1_MOUSE	21.77	2	0	2	0		281000		1	1	0	1	0		78864	Antigen peptide transporter 1 OS=Mus musculus OX=10090 GN=Tap1 PE=1 SV=3
2591	6730	tr|G3UYW3|G3UYW3_MOUSE	21.51	1	0	1	0		229000		1	1	0	1	0	Deamidation (NQ)	82240	Probable JmjC domain-containing histone demethylation protein 2C (Fragment) OS=Mus musculus OX=10090 GN=Jmjd1c PE=1 SV=1
2591	6724	tr|A0A0A0MQ98|A0A0A0MQ98_MOUSE	21.51	0	0	0	0		229000		1	1	0	1	0	Deamidation (NQ)	281535	Probable JmjC domain-containing histone demethylation protein 2C OS=Mus musculus OX=10090 GN=Jmjd1c PE=1 SV=1
2471	5593	tr|F7ADQ2|F7ADQ2_MOUSE	21.26	3	0	3	0		3520000		2	2	0	3	0		99181	GTPase-activating protein and VPS9 domain-containing protein 1 (Fragment) OS=Mus musculus OX=10090 GN=Gapvd1 PE=1 SV=1
2471	5580	sp|Q6PAR5|GAPD1_MOUSE	21.26	2	0	2	0		3520000		2	2	0	3	0		162401	GTPase-activating protein and VPS9 domain-containing protein 1 OS=Mus musculus OX=10090 GN=Gapvd1 PE=1 SV=2
2367	7039	tr|A2AKH9|A2AKH9_MOUSE	21.22	0	0	0	0		924000	0	1	1	0	1	0		454469	StAR-related lipid transfer protein 9 (Fragment) OS=Mus musculus OX=10090 GN=Stard9 PE=1 SV=2
2809	7029	tr|E9Q6K1|E9Q6K1_MOUSE	21	1	0	1	0		1350000		1	1	0	1	0	Carbamidomethylation	84407	General transcription and DNA repair factor IIH helicase subunit XPD OS=Mus musculus OX=10090 GN=Ercc2 PE=1 SV=1
2809	7030	sp|O08811|ERCC2_MOUSE	21	1	0	1	0		1350000		1	1	0	1	0	Carbamidomethylation	86842	General transcription and DNA repair factor IIH helicase subunit XPD OS=Mus musculus OX=10090 GN=Ercc2 PE=1 SV=2
2540	5867	sp|Q8BIZ6|SNIP1_MOUSE	20.99	4	0	4	0		3960000		2	2	0	2	0		44415	Smad nuclear-interacting protein 1 OS=Mus musculus OX=10090 GN=Snip1 PE=1 SV=1
2592	6797	sp|Q62120|JAK2_MOUSE	20.99	1	0	1	0		172000		1	1	0	1	0	Deamidation (NQ)	130235	Tyrosine-protein kinase JAK2 OS=Mus musculus OX=10090 GN=Jak2 PE=1 SV=2
2592	6798	tr|G5E852|G5E852_MOUSE	20.99	1	0	1	0		172000		1	1	0	1	0	Deamidation (NQ)	130594	Tyrosine-protein kinase OS=Mus musculus OX=10090 GN=Jak2 PE=1 SV=1
4457	7415	tr|Q9ESU7|Q9ESU7_MOUSE	0	6	0	4	0		2630000	8150000	2	2	0	1	0	Deamidation (NQ)	58423	Amino acid transporter OS=Mus musculus OX=10090 GN=Slc1a5 PE=1 SV=1
5187	7820	sp|Q64434|PTK6_MOUSE	0	2	0	2	0		1930000	1810000	1	1	0	1	0	Deamidation (NQ)	51973	Protein-tyrosine kinase 6 OS=Mus musculus OX=10090 GN=Ptk6 PE=1 SV=1
4651	5869	sp|Q8VDQ9|KRI1_MOUSE	0	3	0	1	0		145000	1370000	2	2	0	1	0		82058	Protein KRI1 homolog OS=Mus musculus OX=10090 GN=Kri1 PE=1 SV=3
5537	8134	sp|Q80YE7|DAPK1_MOUSE	0	1	0	1	0		18400000	975000	1	1	0	1	0	Deamidation (NQ)	161441	Death-associated protein kinase 1 OS=Mus musculus OX=10090 GN=Dapk1 PE=1 SV=3
4905	6895	sp|Q52KR3|PRUN2_MOUSE	0	1	0	0	0		1980000	856000	2	2	0	1	0		339517	Protein prune homolog 2 OS=Mus musculus OX=10090 GN=Prune2 PE=1 SV=2
4112	7452	sp|E1U8D0|SOGA1_MOUSE	0	3	0	2	0		398000	731000	2	2	0	1	0		159186	Protein SOGA1 OS=Mus musculus OX=10090 GN=Soga1 PE=1 SV=3
9663	6459	sp|Q9QYS9|QKI_MOUSE	0	7	0	2	0		3060000	391000	2	2	0	1	0		37671	Protein quaking OS=Mus musculus OX=10090 GN=Qki PE=1 SV=1
3980	7343	sp|Q9QY06|MYO9B_MOUSE	0	2	0	0	0		320000	96900	2	2	0	1	0	Deamidation (NQ)	238832	Unconventional myosin-IXb OS=Mus musculus OX=10090 GN=Myo9b PE=1 SV=2
15254	16019	tr|B0R081|B0R081_MOUSE	0	13	0	13	0		176000		1	1	0	1	0	Carbamidomethylation; Acetylation (Protein N-term); Deamidation (NQ)	18078	TBC1 domain family member 20 (Fragment) OS=Mus musculus OX=10090 GN=Tbc1d20 PE=1 SV=1
11033	7187	tr|E9Q422|E9Q422_MOUSE	0	9	0	9	0		2820000		2	2	0	2	0		24794	RIKEN cDNA A530032D15Rik gene OS=Mus musculus OX=10090 GN=A530032D15Rik PE=4 SV=1
9687	8365	tr|A0A087WSL7|A0A087WSL7_MOUSE	0	8	0	8	0		9570000		1	1	0	1	0	Carbamidomethylation; Oxidation (M)	41809	Predicted gene 3259 OS=Mus musculus OX=10090 GN=Gm3259 PE=4 SV=1
7653	6003	tr|E9PVS0|E9PVS0_MOUSE	0	6	0	6	0		2010000		2	2	0	2	0		45263	Interferon-related developmental regulator 1 OS=Mus musculus OX=10090 GN=Ifrd1 PE=1 SV=2
8573	8472	sp|Q3TY65|ICA1L_MOUSE	0	6	0	6	0		888000		1	1	0	1	0	Oxidation (M); Deamidation (NQ)	48160	Islet cell autoantigen 1-like protein OS=Mus musculus OX=10090 GN=Ica1l PE=1 SV=1
12829	7806	sp|Q91Z92|B3GT6_MOUSE	0	6	0	6	0		301000		1	1	0	1	0		37021	Beta-1 3-galactosyltransferase 6 OS=Mus musculus OX=10090 GN=B3galt6 PE=2 SV=1
12868	13490	tr|E9Q567|E9Q567_MOUSE	0	5	0	5	0		3090000		1	1	0	1	0		15687	Coiled-coil domain-containing protein 28B OS=Mus musculus OX=10090 GN=Ccdc28b PE=1 SV=1
6970	7005	tr|A0A0R4J078|A0A0R4J078_MOUSE	0	5	0	5	0		1690000		2	2	0	2	0		56460	UBX domain containing 2 isoform CRA_a OS=Mus musculus OX=10090 GN=Ubxn4 PE=1 SV=1
11029	6843	tr|A0A286YCS3|A0A286YCS3_MOUSE	0	5	0	5	0		860000		1	1	0	1	0		23815	Serine/threonine-protein kinase RIO1 (Fragment) OS=Mus musculus OX=10090 GN=Riok1 PE=1 SV=1
11044	7920	tr|F8WJ72|F8WJ72_MOUSE	0	4	0	4	0		663000		2	2	0	2	0		60124	Cell division control protein 45 homolog OS=Mus musculus OX=10090 GN=Cdc45 PE=1 SV=1
5517	7805	sp|Q9Z1M8|RED_MOUSE	0	4	0	4	0		296000		1	1	0	1	0		65616	Protein Red OS=Mus musculus OX=10090 GN=Ik PE=1 SV=2
7021	8701	sp|Q9QWG7|ST1B1_MOUSE	0	3	0	3	0		4250000		1	1	0	1	0		34901	Sulfotransferase family cytosolic 1B member 1 OS=Mus musculus OX=10090 GN=Sult1b1 PE=1 SV=2
12833	8024	sp|Q8VE47|UBA5_MOUSE	0	3	0	3	0		2350000		1	1	0	1	0		44790	Ubiquitin-like modifier-activating enzyme 5 OS=Mus musculus OX=10090 GN=Uba5 PE=1 SV=2
12854	11517	tr|E9Q1K3|E9Q1K3_MOUSE	0	3	0	3	0		1650000		1	1	0	1	0		72926	Alpha-adducin OS=Mus musculus OX=10090 GN=Add1 PE=1 SV=1
6380	7009	tr|E9PUG7|E9PUG7_MOUSE	0	3	0	3	0		1350000		1	1	0	1	0		60878	Eukaryotic translation initiation factor 2D OS=Mus musculus OX=10090 GN=Eif2d PE=1 SV=1
3685	7335	sp|P23249|MOV10_MOUSE	0	3	0	3	0		965000		2	2	0	2	0		113583	Putative helicase MOV-10 OS=Mus musculus OX=10090 GN=Mov10 PE=1 SV=2
7681	7904	sp|Q62086|PON2_MOUSE	0	3	0	3	0		868000		1	1	0	2	0		39617	Serum paraoxonase/arylesterase 2 OS=Mus musculus OX=10090 GN=Pon2 PE=1 SV=2
7656	6793	sp|Q78WZ7|RPA43_MOUSE	0	3	0	3	0		685000		1	1	0	1	0		36721	DNA-directed RNA polymerase I subunit RPA43 OS=Mus musculus OX=10090 GN=Twistnb PE=1 SV=1
7683	7948	sp|A1L3T7|RIPR3_MOUSE	0	3	0	3	0		552000		1	1	0	1	0	Carbamidomethylation; Oxidation (M); Deamidation (NQ)	104161	RIPOR family member 3 OS=Mus musculus OX=10090 GN=Ripor3 PE=1 SV=1
7689	8140	sp|Q8BVD5|MPP7_MOUSE	0	3	0	3	0		158000		1	1	0	1	0		65540	MAGUK p55 subfamily member 7 OS=Mus musculus OX=10090 GN=Mpp7 PE=1 SV=2
6975	7221	tr|A0A0A6YW89|A0A0A6YW89_MOUSE	0	2	0	2	0		30500000		1	1	0	1	0		37556	6-phosphofructo-2-kinase/fructose-2 6-biphosphatase 3 OS=Mus musculus OX=10090 GN=Pfkfb3 PE=1 SV=1
12847	9962	sp|Q8K2I1|FNTB_MOUSE	0	2	0	2	0		18600000		1	1	0	1	0		48820	Protein farnesyltransferase subunit beta OS=Mus musculus OX=10090 GN=Fntb PE=1 SV=1
5181	7693	sp|Q9JHD2|KAT2A_MOUSE	0	2	0	2	0		14000000		1	1	0	1	0		93394	Histone acetyltransferase KAT2A OS=Mus musculus OX=10090 GN=Kat2a PE=1 SV=2
15255	16053	tr|F8WIU7|F8WIU7_MOUSE	0	2	0	2	0		3490000		1	1	0	1	0	Carbamidomethylation	94206	Protein arginine N-methyltransferase 9 OS=Mus musculus OX=10090 GN=Prmt9 PE=1 SV=1
12841	9234	sp|Q9JJ89|CCD86_MOUSE	0	2	0	2	0		2970000		1	1	0	1	0		46487	Coiled-coil domain-containing protein 86 OS=Mus musculus OX=10090 GN=Ccdc86 PE=1 SV=2
12856	12192	tr|A0A0N4SV15|A0A0N4SV15_MOUSE	0	2	0	2	0		1760000		1	1	0	1	0		36016	E3 ubiquitin-protein ligase KCMF1 OS=Mus musculus OX=10090 GN=Kcmf1 PE=1 SV=1
6398	7609	sp|Q9JI13|SAS10_MOUSE	0	2	0	2	0		1150000		1	1	0	1	0		53399	Something about silencing protein 10 OS=Mus musculus OX=10090 GN=Utp3 PE=1 SV=1
9668	7141	sp|Q9JLV6|PNKP_MOUSE	0	2	0	2	0		692000		1	1	0	1	0		57223	Bifunctional polynucleotide phosphatase/kinase OS=Mus musculus OX=10090 GN=Pnkp PE=1 SV=2
5514	7618	sp|O55112|AFF2_MOUSE	0	2	0	1	1		658000		2	2	0	1	1	Carbamidomethylation; Deamidation (NQ)	140181	AF4/FMR2 family member 2 OS=Mus musculus OX=10090 GN=Aff2 PE=2 SV=2
11037	7449	tr|F6U2C2|F6U2C2_MOUSE	0	2	0	2	0		562000		1	1	0	1	0		100095	Ataxin-2 (Fragment) OS=Mus musculus OX=10090 GN=Atxn2 PE=1 SV=1
12866	13113	tr|B1AUC4|B1AUC4_MOUSE	0	2	0	2	0		544000		1	1	0	1	0		41848	Ubiquitin-conjugating enzyme E2U (putative) OS=Mus musculus OX=10090 GN=Ube2u PE=3 SV=1
15246	13786	tr|D3Z298|D3Z298_MOUSE	0	2	0	2	0		511000		1	1	0	1	0		62087	Carboxylic ester hydrolase OS=Mus musculus OX=10090 GN=Ces1h PE=3 SV=2
6967	6788	sp|Q91XU0|WRIP1_MOUSE	0	2	0	2	0		478000		1	1	0	1	0		71794	ATPase WRNIP1 OS=Mus musculus OX=10090 GN=Wrnip1 PE=1 SV=2
6379	6962	sp|Q9WTS2|FUT8_MOUSE	0	2	0	2	0		363000		1	1	0	2	0		66557	Alpha-(1 6)-fucosyltransferase OS=Mus musculus OX=10090 GN=Fut8 PE=1 SV=2
7661	7324	tr|E9Q0Y4|E9Q0Y4_MOUSE	0	2	0	2	0		338000		1	1	0	1	0		112224	Signal-induced proliferation-associated protein 1 OS=Mus musculus OX=10090 GN=Sipa1 PE=1 SV=1
7676	7614	sp|Q8K126|RF1M_MOUSE	0	2	0	2	0		252000		1	1	0	1	0		52458	Peptide chain release factor 1 mitochondrial OS=Mus musculus OX=10090 GN=Mtrf1 PE=2 SV=1
8650	10264	sp|P52792|HXK4_MOUSE	0	2	0	2	0		159000		1	1	0	1	0		52089	Glucokinase OS=Mus musculus OX=10090 GN=Gck PE=1 SV=1
7704	8725	sp|Q9ERH4|NUSAP_MOUSE	0	2	0	2	0		127000		1	1	0	1	0		48573	Nucleolar and spindle-associated protein 1 OS=Mus musculus OX=10090 GN=Nusap1 PE=1 SV=1
7658	6901	sp|Q5SQM0|EMAL6_MOUSE	0	1	0	1	0		14700000		1	1	0	1	0		217940	Echinoderm microtubule-associated protein-like 6 OS=Mus musculus OX=10090 GN=Eml6 PE=2 SV=1
8571	8410	sp|Q3TL44|NLRX1_MOUSE	0	1	0	1	0		13000000		1	1	0	1	0		107831	NLR family member X1 OS=Mus musculus OX=10090 GN=Nlrx1 PE=1 SV=1
8578	8567	sp|P12960|CNTN1_MOUSE	0	1	0	1	0		6880000		1	1	0	1	0		113388	Contactin-1 OS=Mus musculus OX=10090 GN=Cntn1 PE=1 SV=1
6417	8108	tr|G3X9Q3|G3X9Q3_MOUSE	0	1	0	1	0		5880000		1	1	0	1	0	Deamidation (NQ)	122860	Histocompatibility (Minor) HA-1 isoform CRA_a OS=Mus musculus OX=10090 GN=Arhgap45 PE=1 SV=1
3986	7633	sp|Q922J3|CLIP1_MOUSE	0	1	0	1	0		3210000		1	1	0	1	0		155813	CAP-Gly domain-containing linker protein 1 OS=Mus musculus OX=10090 GN=Clip1 PE=1 SV=1
4684	8257	tr|S4R2C4|S4R2C4_MOUSE	0	1	0	1	0		2540000		1	1	0	1	0		149149	Son of sevenless homolog 2 OS=Mus musculus OX=10090 GN=Sos2 PE=1 SV=1
4669	7799	sp|Q3UMB9|WASC4_MOUSE	0	1	0	1	0		2250000		1	1	0	1	0	Carbamidomethylation	136370	WASH complex subunit 4 OS=Mus musculus OX=10090 GN=Washc4 PE=1 SV=2
6418	8112	tr|B9EHJ3|B9EHJ3_MOUSE	0	1	0	1	0		1990000		1	1	0	1	0		188851	Tight junction protein ZO-1 OS=Mus musculus OX=10090 GN=Tjp1 PE=1 SV=1
8559	7929	sp|E9PYL2|PRR12_MOUSE	0	1	0	1	0		1680000		1	1	0	1	0	Carbamidomethylation; Deamidation (NQ)	211874	Proline-rich protein 12 OS=Mus musculus OX=10090 GN=Prr12 PE=1 SV=1
8552	7747	tr|E9PWG6|E9PWG6_MOUSE	0	1	0	1	0		1420000		1	1	0	1	0		112869	Non-SMC condensin I complex subunit G OS=Mus musculus OX=10090 GN=Ncapg PE=1 SV=1
6388	7341	sp|Q3UPH7|ARH40_MOUSE	0	1	0	1	0		1130000		1	1	0	1	0		165132	Rho guanine nucleotide exchange factor 40 OS=Mus musculus OX=10090 GN=Arhgef40 PE=1 SV=1
12852	10559	sp|Q69Z38|PEAK1_MOUSE	0	1	0	1	0		1100000		1	1	0	1	0	Deamidation (NQ)	191096	Pseudopodium-enriched atypical kinase 1 OS=Mus musculus OX=10090 GN=Peak1 PE=1 SV=4
9684	8177	sp|Q91Y13|PCDA7_MOUSE	0	1	0	1	0		1090000		1	1	0	1	0		101266	Protocadherin alpha-7 OS=Mus musculus OX=10090 GN=Pcdha7 PE=1 SV=1
5182	7718	sp|P97311|MCM6_MOUSE	0	1	0	1	0		1070000		1	1	0	1	0		92867	DNA replication licensing factor MCM6 OS=Mus musculus OX=10090 GN=Mcm6 PE=1 SV=1
11028	6791	sp|Q99M87|DNJA3_MOUSE	0	1	0	1	0		1060000		1	1	0	1	0		52444	DnaJ homolog subfamily A member 3 mitochondrial OS=Mus musculus OX=10090 GN=Dnaja3 PE=1 SV=1
6378	6947	sp|Q8CIE6|COPA_MOUSE	0	1	0	1	0		896000		1	1	0	1	0		138432	Coatomer subunit alpha OS=Mus musculus OX=10090 GN=Copa PE=1 SV=2
11041	7668	sp|Q99KY4|GAK_MOUSE	0	1	0	1	0		733000		1	1	0	1	0	Deamidation (NQ)	143640	Cyclin-G-associated kinase OS=Mus musculus OX=10090 GN=Gak PE=1 SV=2
7000	8143	sp|Q8BGE5|FANCM_MOUSE	0	1	0	0	0		647000		2	1	0	1	0		226016	Fanconi anemia group M protein homolog OS=Mus musculus OX=10090 GN=Fancm PE=1 SV=3
6994	8002	sp|Q7TSH4|CP110_MOUSE	0	1	0	1	0		541000		1	1	0	1	0		111139	Centriolar coiled-coil protein of 110 kDa OS=Mus musculus OX=10090 GN=Ccp110 PE=1 SV=1
4252	6827	sp|Q8BZ21|KAT6A_MOUSE	0	1	0	1	0		415000		2	1	0	2	0	Carbamidomethylation	224916	Histone acetyltransferase KAT6A OS=Mus musculus OX=10090 GN=Kat6a PE=1 SV=2
6968	6879	tr|H7BX26|H7BX26_MOUSE	0	1	0	1	0		409000		2	2	0	2	0		173945	Centrosomal protein of 170 kDa OS=Mus musculus OX=10090 GN=Cep170 PE=1 SV=1
6395	7442	tr|E9Q2S0|E9Q2S0_MOUSE	0	1	0	1	0		377000		1	1	0	1	0		135873	Protocadherin 7 OS=Mus musculus OX=10090 GN=Pcdh7 PE=1 SV=2
9671	7387	sp|Q80W00|PP1RA_MOUSE	0	1	0	1	0		324000		1	1	0	1	0		94372	Serine/threonine-protein phosphatase 1 regulatory subunit 10 OS=Mus musculus OX=10090 GN=Ppp1r10 PE=1 SV=1
4904	6885	sp|Q80VI1|TRI56_MOUSE	0	1	0	1	0		280000		1	1	0	1	0	Carbamidomethylation	79513	E3 ubiquitin-protein ligase TRIM56 OS=Mus musculus OX=10090 GN=Trim56 PE=1 SV=1
4906	7133	sp|Q6PGC1|DHX29_MOUSE	0	1	0	1	0		207000		1	1	0	1	0		153975	ATP-dependent RNA helicase DHX29 OS=Mus musculus OX=10090 GN=Dhx29 PE=1 SV=1
4901	6739	tr|Q8K119|Q8K119_MOUSE	0	1	0	1	0		196000		1	1	0	1	0		103595	PMS1 homolog 1 mismatch repair system component OS=Mus musculus OX=10090 GN=Pms1 PE=1 SV=1
8542	7465	tr|A0A0R4J046|A0A0R4J046_MOUSE	0	1	0	1	0		187000		1	1	0	1	0		120372	CCAAT/enhancer-binding protein zeta OS=Mus musculus OX=10090 GN=Cebpz PE=1 SV=1
9674	7586	sp|Q9ERA6|TFP11_MOUSE	0	1	0	1	0		180000		1	1	0	1	0		96305	Tuftelin-interacting protein 11 OS=Mus musculus OX=10090 GN=Tfip11 PE=1 SV=1
5917	8030	sp|Q6A026|PDS5A_MOUSE	0	1	0	1	0		134000		1	1	0	1	0	Carbamidomethylation	150327	Sister chromatid cohesion protein PDS5 homolog A OS=Mus musculus OX=10090 GN=Pds5a PE=1 SV=3
6377	6905	tr|F8WGN6|F8WGN6_MOUSE	0	0	0	0	0		10900000		1	1	0	1	0		181370	Kinesin-like protein KIF21A OS=Mus musculus OX=10090 GN=Kif21a PE=1 SV=1
4472	7983	sp|A2ARV4|LRP2_MOUSE	0	0	0	0	0		6010000		1	1	0	1	0		519212	Low-density lipoprotein receptor-related protein 2 OS=Mus musculus OX=10090 GN=Lrp2 PE=1 SV=1
5206	8269	sp|Q80T14|FRAS1_MOUSE	0	0	0	0	0		3500000		1	1	0	1	0	Carbamidomethylation; Deamidation (NQ)	442372	Extracellular matrix protein FRAS1 OS=Mus musculus OX=10090 GN=Fras1 PE=1 SV=2
4658	7169	tr|A0A140LJ69|A0A140LJ69_MOUSE	0	0	0	0	0		1470000		1	1	0	1	0		491041	Protein unc-13 homolog B OS=Mus musculus OX=10090 GN=Unc13b PE=1 SV=1
5933	8532	sp|Q8C4A5|ASXL3_MOUSE	0	0	0	0	0		1450000		1	1	0	1	0		243670	Putative Polycomb group protein ASXL3 OS=Mus musculus OX=10090 GN=Asxl3 PE=2 SV=3
11070	9223	sp|A2ASQ1|AGRIN_MOUSE	0	0	0	0	0		1220000		1	1	0	1	0		207537	Agrin OS=Mus musculus OX=10090 GN=Agrn PE=1 SV=1
5160	6942	sp|Q2QI47|USH2A_MOUSE	0	0	0	0	0		795000		1	1	0	1	0		569666	Usherin OS=Mus musculus OX=10090 GN=Ush2A PE=1 SV=2
3215	6954	tr|K3W4P2|K3W4P2_MOUSE	0	0	0	0	0		580000		1	1	0	1	0		247710	Integrator complex subunit 1 OS=Mus musculus OX=10090 GN=Ints1 PE=1 SV=2
3436	8077	sp|Q8C8R3|ANK2_MOUSE	0	0	0	0	0		580000		1	1	0	1	0		426265	Ankyrin-2 OS=Mus musculus OX=10090 GN=Ank2 PE=1 SV=2
3561	8156	tr|E9QL53|E9QL53_MOUSE	0	0	0	0	0		536000		1	1	0	1	0		235361	Citron Rho-interacting kinase OS=Mus musculus OX=10090 GN=Cit PE=1 SV=1
5549	8442	tr|B1AST8|B1AST8_MOUSE	0	0	0	0	0		411000		1	1	0	1	0	Carbamidomethylation	190363	Microtubule associated serine/threonine kinase 2 isoform CRA_b OS=Mus musculus OX=10090 GN=Mast2 PE=1 SV=1
2917	7104	tr|A0A1L1STC6|A0A1L1STC6_MOUSE	0	0	0	0	0		316000		1	1	0	1	0	Deamidation (NQ)	1009943	Nesprin-1 OS=Mus musculus OX=10090 GN=Syne1 PE=1 SV=1
3220	7518	sp|Q60952|CP250_MOUSE	0	0	0	0	0		187000		1	1	0	2	0		276811	Centrosome-associated protein CEP250 OS=Mus musculus OX=10090 GN=Cep250 PE=1 SV=4
