# Supplementary material for: A lncRNA Dleu2-encoded peptide relieves autoimmunity by facilitating Smad3-mediated Treg induction
Source: EMBO Rep. 2024 Jan 30;25(3):18. doi: 10.1038/s44319-024-00070-4 (PMC10933344; doi:10.1038/s44319-024-00070-4)
Supplement: Supplementary file 3 — Source Data Fig. 1 [file 44319_2024_70_MOESM3_ESM.zip]

Archive with 5 entries (4 files):
- Figure 1/Figure 1E/
- Figure 1/Figure 1E/MutORF-EGFP-ATT-200x.tiff
- Figure 1/Figure 1E/ORF-EGFP-ATG-200x.tiff
- Figure 1/Figure 1F and H western blot.pdf
- Figure 1/Figure 1G.xlsx
