# Supplementary material for: A lncRNA Dleu2-encoded peptide relieves autoimmunity by facilitating Smad3-mediated Treg induction
Source: EMBO Rep. 2024 Jan 30;25(3):18. doi: 10.1038/s44319-024-00070-4 (PMC10933344; doi:10.1038/s44319-024-00070-4)
Supplement: Supplementary file 3 — Source Data Fig. 1 [file 44319_2024_70_MOESM3_ESM.zip › Figure 1/Figure 1G.xlsx]

## Sheet: Sheet1
Dleu2(Gapdh-ctrl)
	LN	Spleen	Thymus	Colon	Intestinal	Skin	Kidney	Muscle	Heart
	1	1.92348	1.43808	0.565912	0.492075	0.432017	0.403965	0.061666	0.197169
	0.978003	1.97817	1.48934	0.607593	0.491962	0.324741	0.412149	0.055777	0.142118
	1.00237	2.03654	1.56348	0.349852	0.564213	0.356985	0.632145	0.078541	0.210365
