# Supplementary material for: A lncRNA Dleu2-encoded peptide relieves autoimmunity by facilitating Smad3-mediated Treg induction
Source: EMBO Rep. 2024 Jan 30;25(3):18. doi: 10.1038/s44319-024-00070-4 (PMC10933344; doi:10.1038/s44319-024-00070-4)
Supplement: Supplementary file 4 — Source Data Fig. 2 [file 44319_2024_70_MOESM4_ESM.zip]

Archive with 1 entries (1 files):
- Figure 2/Figure 2A-D Numerical Data.xlsx
