# Supplementary material for: A lncRNA Dleu2-encoded peptide relieves autoimmunity by facilitating Smad3-mediated Treg induction
Source: EMBO Rep. 2024 Jan 30;25(3):18. doi: 10.1038/s44319-024-00070-4 (PMC10933344; doi:10.1038/s44319-024-00070-4)
Supplement: Supplementary file 4 — Source Data Fig. 2 [file 44319_2024_70_MOESM4_ESM.zip › Figure 2/Figure 2A-D Numerical Data.xlsx]

## Sheet: Sheet1
Figure 2A
	Dleu2-17aa MFI							Relative Intensity of Dleu2-17aa (MFI/IgG MFI)
		IgG	DC	MΦ	B Cell	T Cell				Mφ	DC	B Cell	T Cell
		700	942	932	912	1065				1.33143	1.34571	1.30286	1.52143
			920	913	966	1012				1.30429	1.31429	1.38	1.44571
			914	996	944	1043				1.30571	1.42286	1.34857	1.49
Figure 2B
	Dleu2-17aa MFI in CD4+ T cells
		IgG	CD4+ T cells
		428	961
		430	963
		414	871
			863
Figure 2C
	CTV MFI
	PBS	17aa
	2000	2201
	2042	2106
	2150	2044
Figure 2D
	Foxp3+/CD4+ Cells (%)
	scrPEP	5 μM	10 μM	20 μM
	32.8	40.7	41.77	49.07
	22.9	43.6	53.125	72.4
	16.77	47.45	61.35	41.33
	32.13	37.5	25	48.87
	22.9	18.36	45	43.2
	10.3	36.8	42.8	40
	30.6			50.9
