# Supplementary material for: A lncRNA Dleu2-encoded peptide relieves autoimmunity by facilitating Smad3-mediated Treg induction
Source: EMBO Rep. 2024 Jan 30;25(3):18. doi: 10.1038/s44319-024-00070-4 (PMC10933344; doi:10.1038/s44319-024-00070-4)
Supplement: Supplementary file 5 — Source Data Fig. 3 [file 44319_2024_70_MOESM5_ESM.zip]

Archive with 7 entries (6 files):
- Figure 3/Figure 3A/
- Figure 3/Figure 3A/Anti-17aa.tiff
- Figure 3/Figure 3A/DAPI.tiff
- Figure 3/Figure 3A/isotype_CTRL Anti-17aa.tiff
- Figure 3/Figure 3A/isotype_CTRL DAPI.tiff
- Figure 3/Figure 3D western blot.pdf
- Figure 3/Figure 3E.xlsx
