# Supplementary material for: A lncRNA Dleu2-encoded peptide relieves autoimmunity by facilitating Smad3-mediated Treg induction
Source: EMBO Rep. 2024 Jan 30;25(3):18. doi: 10.1038/s44319-024-00070-4 (PMC10933344; doi:10.1038/s44319-024-00070-4)
Supplement: Supplementary file 5 — Source Data Fig. 3 [file 44319_2024_70_MOESM5_ESM.zip › Figure 3/Figure 3E.xlsx]

## Sheet: Sheet1
	Time(s)	53.3 μM	Fit1	26.7 μM	Fit2	13.3 μM	Fit3	6.67 μM	Fit4	3.33 μM	Fit5	1.67 μM	Fit6
	0	-0.00464		-0.00502		-0.00175		-1.63e-05		-0.0014		-0.00105
	0.2	-0.00466		-0.00365		-0.00047		-0.000479		-0.00132		-0.00095
	0.4	-0.00436		-0.00208		0.00096		-0.000688		-0.0011		-0.00081
	0.6	-0.00376		-0.00032		0.002546		-0.000643		-0.00075		-0.00063
	0.8	-0.00285		0.001641		0.004286		-0.000344		-0.00027		-0.00041
	1	-0.00163		0.003801		0.006182		0.0002091		0.000352		-0.00015
	1.2	-0.0001		0.006159		0.008233		0.0010166		0.001102		0.00015
	1.4	0.001728		0.008715		0.010439		0.0020781		0.001986		0.000487
	1.6	0.003866		0.011469		0.0128		0.0033938		0.003003		0.000862
	1.8	0.006312		0.014422		0.015316		0.0049636		0.004152		0.001276
	2	0.009831		0.018278		0.018481		0.0071543		0.005776		0.001884
	2.2	0.013498		0.022031		0.021618		0.0095095		0.007379		0.002338
	2.4	0.017385		0.025878		0.024794		0.0121548		0.009146		0.002832
	2.6	0.021297		0.029785		0.027913		0.0149958		0.010842		0.003338
	2.8	0.025182		0.033738		0.030957		0.0178802		0.012489		0.003937
	3	0.029005		0.037622		0.03397		0.0205731		0.014206		0.004677
	3.2	0.03288		0.04153		0.037082		0.0231215		0.016029		0.005656
	3.4	0.03668		0.045346		0.040269		0.0254256		0.017738		0.006691
	3.6	0.040369		0.049095		0.043449		0.0274698		0.019318		0.00773
	3.8	0.044221		0.052803		0.046613		0.0295904		0.020961		0.008878
	4	0.048271		0.056524		0.049858		0.0319326		0.022621		0.010218
	4.2	0.052442		0.060117		0.053065		0.0343562		0.024167		0.011635
	4.4	0.056748		0.063515		0.056137		0.0366743		0.025505		0.013
	4.6	0.061179		0.066724		0.059213		0.0389335		0.026837		0.014379
	4.8	0.065498		0.069745		0.06219		0.0410676		0.028091		0.015728
	5	0.069474		0.072453		0.065003		0.0430797		0.029235		0.016901
	5.2	0.072976		0.074882		0.067689		0.0450331		0.030182		0.017778
	5.4	0.075885		0.077078		0.070121		0.0468501		0.031016		0.018483
	5.6	0.078312		0.079141		0.072164		0.0486035		0.031769		0.019064
	5.8	0.080456		0.081121		0.073917		0.0502308		0.032486		0.019481
	6	0.082534		0.083203		0.07552		0.0518044		0.033212		0.019864
	6.2	0.08456		0.085401		0.076979		0.0533221		0.034103		0.020437
	6.4	0.086741		0.087826		0.078498		0.0549449		0.035388		0.021345
	6.6	0.089159		0.090457		0.080221		0.0566236		0.037113		0.022577
	6.8	0.091799		0.093279		0.082191		0.0584724		0.039075		0.024232
	7	0.094367		0.096122		0.084301		0.0603635		0.041045		0.025939
	7.2	0.096884		0.099143		0.086489		0.0622937		0.043055		0.027583
	7.4	0.099434		0.102189		0.088697		0.064291		0.044981		0.029081
	7.6	0.102064		0.105126		0.090776		0.0661477		0.046592		0.030402
	7.8	0.104694		0.107733		0.092632		0.0676599		0.04776		0.031191
	8	0.107283		0.110095		0.094238		0.0687824		0.048554		0.031534
	8.2	0.109792		0.112152		0.095727		0.069576		0.048979		0.031657
	8.4	0.112157		0.113986		0.097063		0.0699879		0.049043		0.031677
	8.6	0.114346		0.115609		0.098327		0.0701625		0.048797		0.031487
	8.8	0.11634		0.117122		0.099514		0.0702672		0.048438		0.031216
	9	0.11833		0.118515		0.100634		0.0704247		0.048122		0.031132
	9.2	0.120382		0.119742		0.101642		0.0706529		0.047896		0.031065
	9.4	0.122625		0.120866		0.102585		0.070993		0.0478		0.031009
	9.6	0.125025		0.122036		0.103506		0.0716675		0.048043		0.031249
	9.8	0.127725		0.123483		0.104686		0.0729223		0.048899		0.032048
	10	0.130716		0.125326		0.106382		0.07486		0.050461		0.033332
	10.2	0.133854		0.127493		0.10856		0.0774173		0.052553		0.035023
	10.4	0.136873		0.129894		0.111125		0.080472		0.05496		0.036995
	10.6	0.139723		0.132386		0.113949		0.0836857		0.057477		0.038779
	10.8	0.14217		0.134745		0.11656		0.0865569		0.059749		0.040063
	11	0.144286		0.136744		0.118754		0.0889138		0.061603		0.040828
	11.2	0.14619		0.138466		0.12057		0.0907448		0.063082		0.041191
	11.4	0.148002		0.139939		0.122159		0.0922126		0.064302		0.041117
	11.6	0.14963		0.141209		0.123419		0.0932604		0.065263		0.040924
	11.8	0.151342		0.142459		0.124685		0.0942243		0.066154		0.040981
	12	0.153192		0.143859		0.12586		0.0951176		0.067026		0.041332
	12.2	0.155256		0.145526		0.12698		0.0960304		0.067958		0.0419
	12.4	0.157441		0.14742		0.127955		0.0968126		0.068913		0.042709
	12.6	0.159855		0.149461		0.128892		0.0976372		0.069913		0.043718
	12.8	0.162242		0.151532		0.129721		0.0983491		0.070859		0.044753
	13	0.164537		0.153675		0.130559		0.099001		0.071792		0.045956
	13.2	0.166664		0.155805		0.1314		0.0996611		0.072721		0.04725
	13.4	0.168783		0.158017		0.132422		0.100486		0.073763		0.048643
	13.6	0.170816		0.160382		0.133685		0.10149		0.074851		0.050021
	13.8	0.17276		0.162735		0.134979		0.102573		0.075859		0.051256
	14	0.174505		0.164956		0.136243		0.103741		0.076708		0.052147
	14.2	0.176016		0.166855		0.137356		0.104627		0.077266		0.052525
	14.4	0.177117		0.168351		0.138099		0.105161		0.077411		0.052321
	14.6	0.178032		0.169552		0.138629		0.105494		0.077427		0.051846
	14.8	0.178972		0.170702		0.139286		0.105973		0.07758		0.051405
	15	0.180142		0.171839		0.140154		0.106634		0.077956		0.051125
	15.2	0.181598		0.173177		0.141215		0.10769		0.07862		0.051302
	15.4	0.183466		0.174789		0.142577		0.109286		0.079685		0.052077
	15.6	0.185535		0.176519		0.144066		0.111101		0.080807		0.053138
	15.8	0.18766		0.178197		0.145585		0.1128		0.081819		0.054191
	16	0.189727		0.179692		0.146961		0.114213		0.082563		0.05506
	16.2	0.191706		0.180943		0.148137		0.115305		0.08315		0.055657
	16.4	0.193429		0.181963		0.149137		0.115953		0.083494		0.056066
	16.6	0.195144		0.182813		0.150058		0.116237		0.083779		0.056446
	16.8	0.196864		0.183478		0.150829		0.116223		0.083968		0.056653
	17	0.198612		0.18411		0.151489		0.116044		0.084102		0.056767
	17.2	0.200378		0.184761		0.152208		0.115855		0.084144		0.05691
	17.4	0.202199		0.185384		0.152965		0.115785		0.084235		0.057005
	17.6	0.203929		0.186067		0.153825		0.115944		0.084439		0.057004
	17.8	0.205559		0.186909		0.15478		0.116196		0.084801		0.056994
	18	0.207087		0.187937		0.155808		0.116771		0.085404		0.057044
	18.2	0.208556		0.189147		0.156894		0.117555		0.086288		0.057207
	18.4	0.210125		0.190672		0.158293		0.118607		0.087493		0.057645
	18.6	0.211762		0.192532		0.159867		0.119846		0.088892		0.058342
	18.8	0.213528		0.194698		0.161512		0.121458		0.090398		0.059325
	19	0.215337		0.196967		0.163201		0.123119		0.091849		0.060393
	19.2	0.217175		0.199254		0.164987		0.124756		0.093044		0.061396
	19.4	0.218999		0.201442		0.166645		0.126282		0.093958		0.062295
	19.6	0.22092		0.203538		0.168152		0.127686		0.094793		0.063229
	19.8	0.222794		0.20539		0.169547		0.128774		0.095639		0.064173
	20	0.224723		0.207058		0.170884		0.129789		0.096465		0.06522
	20.2	0.226823		0.208546		0.172128		0.130804		0.097346		0.066311
	20.4	0.228943		0.209718		0.173201		0.131641		0.098128		0.067217
	20.6	0.231062		0.210513		0.174104		0.132421		0.098607		0.067906
	20.8	0.233209		0.211146		0.175009		0.133376		0.098879		0.068473
	21	0.23519		0.211716		0.175885		0.134315		0.099054		0.068805
	21.2	0.236878		0.212262		0.176698		0.135039		0.099193		0.068952
	21.4	0.238343		0.212885		0.177346		0.135614		0.099323		0.068912
	21.6	0.239497		0.213579		0.177782		0.136054		0.099504		0.06862
	21.8	0.240475		0.214352		0.178003		0.136378		0.099676		0.068181
	22	0.241507		0.215379		0.178363		0.136766		0.100057		0.06791
	22.2	0.242547		0.216644		0.178815		0.137273		0.100553		0.06775
	22.4	0.243644		0.218119		0.179462		0.137887		0.101139		0.067678
	22.6	0.244709		0.219698		0.180343		0.13839		0.101705		0.067682
	22.8	0.245814		0.221398		0.18137		0.138931		0.102347		0.067885
	23	0.247034		0.223065		0.182351		0.139471		0.103076		0.068323
	23.2	0.248527		0.224696		0.183338		0.140136		0.104023		0.0691
	23.4	0.250201		0.22618		0.184303		0.141001		0.105069		0.070102
	23.6	0.252238		0.227669		0.185244		0.142374		0.10625		0.071377
	23.8	0.254588		0.229127		0.186425		0.144042		0.1075		0.072862
	24	0.256999		0.230431		0.187819		0.145773		0.108607		0.074273
	24.2	0.259224		0.231597		0.1893		0.147508		0.109405		0.075481
	24.4	0.261294		0.232874		0.190926		0.149239		0.110126		0.076575
	24.6	0.263014		0.234119		0.192638		0.150689		0.110811		0.07744
	24.8	0.264256		0.235224		0.194129		0.151731		0.111422		0.077938
	25	0.265188		0.236264		0.195246		0.152515		0.111926		0.078112
	25.2	0.266022		0.237359		0.19614		0.153202		0.112521		0.07811
	25.4	0.266819		0.238417		0.196808		0.153879		0.113145		0.078092
	25.6	0.2677		0.239498		0.197385		0.154402		0.113783		0.078088
	25.8	0.268717		0.240603		0.197928		0.15476		0.114311		0.077965
	26	0.269736		0.241776		0.19846		0.154884		0.114788		0.077735
	26.2	0.270731		0.242846		0.198876		0.154672		0.11511		0.077374
	26.4	0.271852		0.243942		0.199221		0.154199		0.115418		0.076986
	26.6	0.273112		0.245046		0.199539		0.153697		0.115788		0.076665
	26.8	0.274505		0.246222		0.199904		0.153381		0.11633		0.076607
	27	0.276014		0.247321		0.20039		0.153306		0.116917		0.076763
	27.2	0.27764		0.248338		0.201092		0.15354		0.117621		0.077218
	27.4	0.279199		0.249167		0.202029		0.153828		0.118265		0.077818
	27.6	0.280599		0.249806		0.203081		0.154203		0.118763		0.078383
	27.8	0.281759		0.250379		0.204287		0.154637		0.1192		0.078921
	28	0.283008		0.251153		0.205805		0.155348		0.119903		0.079652
	28.2	0.284217		0.252007		0.207331		0.156127		0.120651		0.080432
	28.4	0.285274		0.252841		0.208608		0.156934		0.121246		0.081153
	28.6	0.28647		0.25389		0.210004		0.157875		0.121833		0.082106
	28.8	0.287864		0.255178		0.211417		0.159026		0.122426		0.083215
	29	0.289246		0.256529		0.212557		0.160244		0.122716		0.084359
	29.2	0.290665		0.257971		0.213584		0.161506		0.122734		0.085456
	29.4	0.292219		0.259588		0.214799		0.162999		0.122705		0.086573
	29.6	0.29358		0.261237		0.215933		0.164583		0.122614		0.087581
	29.8	0.294828		0.26275		0.217014		0.166046		0.122529		0.088431
	30	0.295914		0.264096		0.218089		0.16733		0.122629		0.089183
	30.2	0.296757		0.265217		0.219015		0.168523		0.122943		0.089832
	30.4	0.29744		0.266046		0.219684		0.169545		0.123487		0.090388
	30.6	0.298083		0.266486		0.22003		0.170414		0.124099		0.090668
	30.8	0.298821		0.266738		0.220093		0.171244		0.124761		0.090831
	31	0.299652		0.266891		0.219969		0.17193		0.125284		0.090755
	31.2	0.300807		0.267303		0.220124		0.172707		0.125882		0.090631
	31.4	0.302228		0.268089		0.220615		0.173537		0.126619		0.090507
	31.6	0.303976		0.269322		0.221394		0.174423		0.127543		0.090636
	31.8	0.305777		0.270776		0.222311		0.175173		0.128433		0.090928
	32	0.307695		0.272436		0.223466		0.175867		0.129354		0.091395
	32.2	0.309734		0.274226		0.224847		0.176384		0.130309		0.092041
	32.4	0.311763		0.275996		0.226047		0.176733		0.13097		0.092653
	32.6	0.313774		0.277745		0.227166		0.17697		0.131442		0.093229
	32.8	0.315696		0.279374		0.22832		0.177176		0.131781		0.093663
	33	0.31761		0.280992		0.229633		0.177531		0.132134		0.094112
	33.2	0.319329		0.282471		0.230802		0.177889		0.132434		0.094512
	33.4	0.320816		0.283733		0.231957		0.178223		0.132949		0.094933
	33.6	0.321976		0.284598		0.232891		0.178524		0.133551		0.09524
	33.8	0.32288		0.28526		0.233513		0.178833		0.134076		0.095437
	34	0.323554		0.285716		0.233714		0.179057		0.134496		0.095475
	34.2	0.324001		0.286002		0.233637		0.179296		0.134706		0.09529
	34.4	0.324396		0.286209		0.233492		0.179481		0.134733		0.095074
	34.6	0.324703		0.286488		0.233417		0.1796		0.134602		0.094872
	34.8	0.325111		0.28692		0.233655		0.179761		0.134581		0.094738
	35	0.325538		0.287461		0.234148		0.180015		0.134654		0.094662
	35.2	0.326212		0.288162		0.234935		0.180438		0.13496		0.094878
	35.4	0.327317		0.289189		0.23609		0.181241		0.135637		0.095422
	35.6	0.329046		0.290595		0.237687		0.182378		0.13666		0.096299
	35.8	0.331196		0.292271		0.23951		0.183726		0.137779		0.097404
	36	0.333664		0.294067		0.241359		0.185011		0.13874		0.098629
	36.2	0.336307		0.295983		0.243223		0.186111		0.139649		0.099827
	36.4	0.33888		0.297915		0.245029		0.186956		0.14041		0.100871
	36.6	0.341235		0.299785		0.246578		0.187611		0.141102		0.101699
	36.8	0.343315		0.301443		0.247754		0.188052		0.141765		0.102386
	37	0.345103		0.302894		0.248664		0.188449		0.142649		0.102922
	37.2	0.346606		0.304139		0.249329		0.188874		0.143451		0.103233
	37.4	0.347825		0.305279		0.249738		0.189426		0.14401		0.103456
	37.6	0.348871		0.306371		0.250001		0.190138		0.144423		0.103754
	37.8	0.349652		0.307351		0.250294		0.190917		0.144798		0.103983
	38	0.350143		0.308103		0.250522		0.191525		0.145048		0.104108
	38.2	0.350287		0.308612		0.250649		0.192044		0.145233		0.104166
	38.4	0.350326		0.308786		0.250703		0.192429		0.145367		0.104077
	38.6	0.350254		0.308616		0.250753		0.19265		0.145406		0.103784
	38.8	0.350429		0.308398		0.250849		0.192944		0.14554		0.103566
	39	0.35099		0.308486		0.251234		0.193535		0.145862		0.103548
	39.2	0.35195		0.308869		0.251972		0.194199		0.146289		0.103732
	39.4	0.353089		0.309393		0.252914		0.194853		0.146699		0.103896
	39.6	0.354312		0.309873		0.253775		0.195273		0.147027		0.10399
	39.8	0.355457		0.310363		0.254477		0.195481		0.147328		0.103996
	40	0.356446		0.310756		0.255014		0.195452		0.14767		0.103906
	40.2	0.357301		0.310947		0.255237		0.195249		0.148013		0.103622
	40.4	0.358248		0.311223		0.255402		0.194966		0.14847		0.103499
	40.6	0.359389		0.311847		0.255746		0.1948		0.149095		0.103516
	40.8	0.360688		0.312719		0.256145		0.194737		0.149597		0.103568
	41	0.362125		0.313785		0.256401		0.194976		0.14986		0.103667
	41.2	0.363701		0.315163		0.256587		0.195551		0.150063		0.103908
	41.4	0.365094		0.316647		0.256732		0.196308		0.150318		0.104012
	41.6	0.36622		0.318118		0.256787		0.197204		0.150524		0.104124
	41.8	0.367327		0.319639		0.257095		0.198408		0.150839		0.104476
	42	0.368653		0.321224		0.257754		0.199831		0.151319		0.105083
	42.2	0.370035		0.322722		0.258797		0.201441		0.152021		0.105759
	42.4	0.371468		0.324267		0.260086		0.2033		0.152919		0.106598
	42.6	0.373003		0.325868		0.26173		0.20531		0.153984		0.107561
	42.8	0.37449		0.327335		0.263443		0.207232		0.155129		0.108453
	43	0.375688		0.328532		0.2651		0.208838		0.156203		0.109058
	43.2	0.376769		0.329617		0.266619		0.210144		0.157185		0.109631
	43.4	0.377802		0.330532		0.267979		0.211059		0.157924		0.110146
	43.6	0.378757		0.331253		0.269114		0.211455		0.158429		0.110477
	43.8	0.379752		0.331939		0.270119		0.211413		0.15865		0.110698
	44	0.380936		0.332766		0.271062		0.211162		0.158756		0.111122
	44.2	0.382239		0.333547		0.271863		0.210669		0.158719		0.111573
	44.4	0.38369		0.334236		0.272403		0.210064		0.158597		0.112059
	44.6	0.385212		0.334997		0.272826		0.209684		0.158435		0.112618
	44.8	0.386708		0.335816		0.273208		0.209529		0.158379		0.113216
	45	0.388038		0.33661		0.27363		0.209535		0.158465		0.113774
	45.2	0.389322		0.33747		0.274289		0.209803		0.158704		0.114455
	45.4	0.390702		0.338617		0.275489		0.210435		0.159271		0.115374
	45.6	0.392119		0.339838		0.276985		0.211283		0.160112		0.116414
	45.8	0.39337		0.340974		0.278587		0.212231		0.161127		0.117408
	46	0.394422		0.342072		0.280236		0.213241		0.162183		0.118257
	46.2	0.395304		0.343248		0.281724		0.214188		0.163154		0.118909
	46.4	0.395927		0.344238		0.282758		0.214895		0.163905		0.119093
	46.6	0.396352		0.34503		0.283462		0.215262		0.164461		0.118827
	46.8	0.396776		0.345696		0.283854		0.215401		0.16482		0.11837
	47	0.397205		0.3461		0.283747		0.215139		0.164854		0.11777
	47.2	0.397736		0.346378		0.283332		0.214688		0.164742		0.117166
	47.4	0.398441		0.34664		0.282816		0.214282		0.164534		0.116741
	47.6	0.39933		0.346898		0.282184		0.21398		0.16431		0.116601
	47.8	0.400374		0.347136		0.281635		0.213706		0.164071		0.116625
	48	0.401614		0.34759		0.281516		0.213843		0.164013		0.116836
	48.2	0.402764		0.3482		0.281733		0.214309		0.164075		0.117075
	48.4	0.403748		0.348887		0.282144		0.214986		0.164186		0.117319
	48.6	0.404593		0.349647		0.282762		0.215833		0.164311		0.117588
	48.8	0.405421		0.350646		0.283653		0.216842		0.164476		0.118046
	49	0.406392		0.352028		0.2848		0.217909		0.16465		0.118702
	49.2	0.40765		0.353536		0.28614		0.219096		0.164855		0.119467
	49.4	0.409059		0.35518		0.287656		0.220278		0.165205		0.120196
	49.6	0.410512		0.356979		0.289328		0.221395		0.165595		0.120766
	49.8	0.411888		0.358792		0.290787		0.222455		0.165926		0.121009
	50	0.413111		0.360306		0.292008		0.223476		0.166345		0.121104
	50.2	0.414188		0.361608		0.293108		0.224389		0.166932		0.121238
	50.4	0.415374		0.362762		0.294121		0.225204		0.167579		0.121656
	50.6	0.416854		0.36382		0.294989		0.225968		0.16831		0.12243
	50.8	0.418508		0.364762		0.295858		0.226679		0.169165		0.123472
	51	0.420086		0.365432		0.296528		0.227143		0.169923		0.12432
	51.2	0.421461		0.365811		0.296878		0.227254		0.170437		0.12491
	51.4	0.422496		0.36593		0.29701		0.227268		0.170699		0.125235
	51.6	0.423068		0.365895		0.297078		0.227442		0.170805		0.125319
	51.8	0.423364		0.365941		0.296991		0.227728		0.170892		0.125338
	52	0.423671		0.366227		0.296882		0.228165		0.170985		0.125384
	52.2	0.424167		0.366866		0.296815		0.228718		0.171199		0.125505
	52.4	0.424911		0.367904		0.296757		0.229114		0.171514		0.125702
	52.6	0.426034		0.36933		0.296695		0.229358		0.171962		0.125931
	52.8	0.427406		0.37086		0.296701		0.229488		0.172553		0.126189
	53	0.428842		0.372521		0.296867		0.229547		0.173297		0.12653
	53.2	0.430182		0.374231		0.297352		0.229633		0.174027		0.12684
	53.4	0.431449		0.375913		0.298128		0.230039		0.174898		0.127107
	53.6	0.432661		0.377482		0.299289		0.230709		0.175984		0.127573
	53.8	0.433993		0.378958		0.300869		0.231662		0.177193		0.128112
	54	0.435477		0.38029		0.302663		0.232731		0.17838		0.128743
	54.2	0.436951		0.381363		0.304299		0.23384		0.17945		0.129366
	54.4	0.438145		0.382064		0.305651		0.2347		0.180232		0.129858
	54.6	0.439002		0.382354		0.306542		0.235234		0.180541		0.129953
	54.8	0.439487		0.382386		0.307047		0.235495		0.180447		0.129865
	55	0.439733		0.38224		0.307211		0.235751		0.180138		0.129724
	55.2	0.440004		0.382148		0.307339		0.236093		0.179882		0.129692
	55.4	0.440443		0.382177		0.307397		0.236439		0.179638		0.129726
	55.6	0.441028		0.382284		0.307361		0.236714		0.179385		0.129782
	55.8	0.441751		0.382503		0.307209		0.236854		0.179142		0.129891
	56	0.442583		0.382901		0.30707		0.236772		0.178857		0.130053
	56.2	0.443518		0.383565		0.307029		0.236673		0.178546		0.130356
	56.4	0.444589		0.38448		0.307247		0.236739		0.178422		0.130812
	56.6	0.445723		0.385667		0.30782		0.23709		0.178587		0.13135
	56.8	0.446814		0.387094		0.30864		0.237756		0.179064		0.13182
	57	0.44788		0.388616		0.309577		0.23868		0.179886		0.132186
	57.2	0.448957		0.390089		0.310595		0.23977		0.180902		0.132487
	57.4	0.45006		0.39148		0.311736		0.240939		0.181922		0.132768
	57.6	0.451237		0.392875		0.312847		0.242096		0.182929		0.133142
	57.8	0.452475		0.394137		0.313922		0.243201		0.183799		0.133509
	58	0.453742		0.395302		0.314965		0.244247		0.184532		0.133881
	58.2	0.454992		0.396304		0.315878		0.245037		0.18515		0.13406
	58.4	0.456271		0.397207		0.316602		0.245641		0.185717		0.134128
	58.6	0.457598		0.397953		0.317158		0.246106		0.186156		0.134126
	58.8	0.458957		0.398606		0.317623		0.246383		0.186374		0.134104
	59	0.460122		0.399014		0.317827		0.246425		0.186199		0.133955
	59.2	0.46117		0.399279		0.317854		0.246373		0.185737		0.133813
	59.4	0.462187		0.399605		0.317904		0.246389		0.185195		0.133752
	59.6	0.463293		0.400271		0.318232		0.246531		0.184784		0.133922
	59.8	0.464518		0.401245		0.318858		0.246807		0.18463		0.134298
	60	0.466067		0.40268		0.319941		0.247355		0.185051		0.135015
	60.2	0.467669		0.40447		0.321344		0.248213		0.185995		0.135979
	60.4	0.469244		0.406386		0.322812		0.249244		0.187277		0.137096
	60.6	0.470607		0.408043		0.324207		0.25023		0.188555		0.138131
	60.8	0.471911		0.409574		0.325692		0.251447		0.189853		0.139255
	61	0.47312		0.410942		0.327132		0.252826		0.191048		0.140404
	61.2	0.474354		0.41212		0.328316		0.25413		0.191973		0.141407
	61.4	0.475399		0.412884		0.329175		0.255113		0.192363		0.142015
	61.6	0.47622		0.413237		0.329527		0.255771		0.192328		0.142248
	61.8	0.476824		0.41323		0.329257		0.255954		0.191972		0.142045
	62	0.477361		0.413108		0.328737		0.255922		0.191443		0.141548
	62.2	0.47785		0.413031		0.328308		0.255806		0.190934		0.141037
	62.4	0.478354		0.413078		0.327862		0.255602		0.190558		0.140654
	62.6	0.478885		0.413204		0.327419		0.255348		0.190323		0.14039
	62.8	0.479582		0.413344		0.327159		0.255101		0.190172		0.140293
	63	0.480462		0.413545		0.32715		0.254921		0.190157		0.140373
	63.2	0.481402		0.413703		0.327229		0.25462		0.190192		0.140508
	63.4	0.48241		0.413928		0.32753		0.254327		0.190369		0.140708
	63.6	0.483583		0.414507		0.328241		0.254367		0.190888		0.141184
	63.8	0.484608		0.415352		0.32915		0.25474		0.191729		0.141751
	64	0.485495		0.416218		0.330021		0.255089		0.19261		0.142325
	64.2	0.486385		0.417266		0.331074		0.255643		0.193464		0.143019
	64.4	0.487379		0.41859		0.332455		0.256577		0.19441		0.143982
	64.6	0.488311		0.419944		0.333833		0.257541		0.195273		0.144933
	64.8	0.489168		0.421227		0.335074		0.258333		0.195812		0.145716
	65	0.489799		0.422443		0.33617		0.259028		0.196168		0.146339
	65.2	0.49028		0.423595		0.337025		0.259678		0.196716		0.146833
	65.4	0.490747		0.42481		0.337689		0.260365		0.197514		0.147176
	65.6	0.491365		0.426211		0.338569		0.261163		0.198585		0.147517
	65.8	0.492081		0.427744		0.339646		0.261992		0.19989		0.147953
	66	0.492952		0.429254		0.340852		0.262729		0.201302		0.148381
	66.2	0.493952		0.43054		0.342145		0.263405		0.202546		0.148694
	66.4	0.495095		0.431534		0.343482		0.264099		0.203575		0.148854
	66.6	0.496311		0.432305		0.344642		0.264879		0.204376		0.148861
	66.8	0.497472		0.432809		0.345537		0.26562		0.205007		0.148704
	67	0.49865		0.433292		0.34626		0.266453		0.205483		0.148446
	67.2	0.499911		0.433948		0.346954		0.26744		0.2059		0.148269
	67.4	0.501263		0.43475		0.347665		0.268476		0.206212		0.148272
	67.6	0.502728		0.435621		0.348455		0.269472		0.206369		0.1485
	67.8	0.504464		0.436748		0.349468		0.270668		0.206454		0.149055
	68	0.506158		0.437855		0.350472		0.271878		0.20642		0.149803
	68.2	0.507685		0.438861		0.351172		0.272935		0.206141		0.150518
	68.4	0.508968		0.439761		0.351575		0.273688		0.205644		0.151212
	68.6	0.510085		0.440584		0.351816		0.274105		0.205109		0.151911
	68.8	0.511027		0.441313		0.351897		0.274164		0.204622		0.152543
	69	0.511913		0.442019		0.351983		0.274018		0.204198		0.153123
	69.2	0.51272		0.442702		0.352333		0.273679		0.203897		0.153675
	69.4	0.513322		0.443332		0.352732		0.27332		0.203793		0.154059
	69.6	0.513895		0.443965		0.353153		0.273192		0.203998		0.154328
	69.8	0.51451		0.444475		0.353599		0.273338		0.204346		0.154521
	70	0.515259		0.444971		0.354028		0.273695		0.204917		0.154607
	70.2	0.516187		0.445458		0.354326		0.274142		0.205741		0.154739
	70.4	0.517254		0.445924		0.354671		0.27454		0.206788		0.154872
	70.6	0.51836		0.44639		0.355033		0.274941		0.207892		0.154881
	70.8	0.519531		0.447017		0.355593		0.275504		0.209264		0.154941
	71	0.520729		0.447721		0.356356		0.276291		0.21077		0.155206
	71.2	0.52181		0.448377		0.357216		0.277167		0.212213		0.155538
	71.4	0.522835		0.448963		0.358073		0.278083		0.213364		0.155894
	71.6	0.52358		0.44932		0.358773		0.278876		0.214114		0.156227
	71.8	0.524209		0.449568		0.35928		0.279493		0.214471		0.15658
	72	0.524769		0.449793		0.359761		0.279815		0.214587		0.156946
	72.2	0.525349		0.450086		0.360252		0.280005		0.214488		0.157245
	72.4	0.525925		0.450578		0.360828		0.28014		0.214303		0.157548
	72.6	0.526543		0.451349		0.361558		0.280346		0.214125		0.157893
	72.8	0.527117		0.45234		0.362384		0.28061		0.213939		0.158168
	73	0.52768		0.453586		0.363042		0.281091		0.213813		0.158301
	73.2	0.528405		0.454986		0.363634		0.28169		0.213846		0.158361
	73.4	0.529178		0.456276		0.364058		0.282152		0.213918		0.158326
	73.6	0.530029		0.457527		0.364323		0.282315		0.214171		0.158306
	73.8	0.531043		0.458726		0.364507		0.282253		0.214609		0.158391
	74	0.532134		0.459829		0.364762		0.28196		0.215164		0.158491
	74.2	0.533254		0.46091		0.365002		0.281699		0.215747		0.158672
	74.4	0.534388		0.462001		0.36514		0.281461		0.216355		0.158973
	74.6	0.535481		0.462915		0.365064		0.281218		0.216754		0.159229
	74.8	0.536385		0.463536		0.364804		0.280973		0.216893		0.159402
	75	0.537164		0.463938		0.364462		0.280841		0.216825		0.159576
	75.2	0.53779		0.4642		0.364093		0.280721		0.21683		0.15978
	75.4	0.538538		0.464529		0.363968		0.280736		0.217031		0.160125
	75.6	0.539457		0.465025		0.36426		0.280931		0.217334		0.160515
	75.8	0.54044		0.465659		0.364782		0.281156		0.217513		0.160722
	76	0.541511		0.466402		0.36553		0.281371		0.217562		0.160801
	76.2	0.542681		0.467187		0.36658		0.281716		0.217479		0.160746
	76.4	0.543849		0.467884		0.367818		0.282185		0.21728		0.160491
	76.6	0.544851		0.468424		0.369057		0.282766		0.217081		0.160098
	76.8	0.545711		0.468819		0.370381		0.283357		0.217089		0.159683
	77	0.546322		0.468987		0.371664		0.283799		0.217153		0.159256
	77.2	0.546823		0.46912		0.372949		0.284023		0.217295		0.159034
	77.4	0.547413		0.46926		0.374071		0.284166		0.217428		0.158975
	77.6	0.548252		0.469586		0.375086		0.284292		0.217719		0.159137
	77.8	0.549365		0.47025		0.375933		0.284604		0.218158		0.159669
	78	0.550699		0.471282		0.376646		0.285174		0.218862		0.160509
	78.2	0.551985		0.472398		0.377092		0.286034		0.219608		0.161345
	78.4	0.553085		0.473682		0.377557		0.287187		0.22046		0.162301
	78.6	0.554206		0.475217		0.37821		0.288604		0.221428		0.163407
	78.8	0.555396		0.477055		0.379105		0.290165		0.222663		0.164581
	79	0.556615		0.47898		0.380054		0.291776		0.223919		0.165737
	79.2	0.557882		0.480866		0.380989		0.293252		0.22493		0.166693
	79.4	0.55914		0.482583		0.381898		0.294526		0.225752		0.167344
	79.6	0.560245		0.483945		0.382697		0.29553		0.226383		0.167639
	79.8	0.561246		0.484858		0.38342		0.296321		0.226879		0.167681
	80	0.562071		0.485415		0.384102		0.296922		0.227228		0.167587
	80.2	0.56279		0.485848		0.384859		0.297401		0.227635		0.167582
	80.4	0.563494		0.486266		0.385586		0.297709		0.228074		0.167644
	80.6	0.564223		0.486694		0.38619		0.297752		0.228454		0.16787
	80.8	0.564952		0.487135		0.386609		0.297445		0.22852		0.168101
	81	0.565849		0.487565		0.386868		0.296951		0.228373		0.168278
	81.2	0.566818		0.487927		0.38699		0.296327		0.228177		0.168372
	81.4	0.567687		0.488259		0.386975		0.295735		0.227935		0.168544
	81.6	0.568405		0.488537		0.386843		0.295352		0.227549		0.168714
	81.8	0.568848		0.488678		0.386558		0.295241		0.226928		0.168907
	82	0.569131		0.488991		0.386307		0.29535		0.226323		0.169193
	82.2	0.569452		0.489547		0.38613		0.295718		0.225853		0.169567
	82.4	0.56981		0.490141		0.385897		0.296131		0.225368		0.169701
	82.6	0.570078		0.490544		0.385615		0.296526		0.224813		0.169611
	82.8	0.570395		0.4909		0.385492		0.296898		0.22432		0.169276
	83	0.570816		0.491227		0.385613		0.297377		0.224107		0.168853
	83.2	0.571215		0.491407		0.385764		0.297818		0.223977		0.168314
	83.4	0.571811		0.491601		0.386139		0.298367		0.224229		0.168012
	83.6	0.572672		0.492029		0.386918		0.299012		0.224844		0.167982
	83.8	0.573764		0.492724		0.387982		0.299715		0.225771		0.168105
	84	0.574833		0.493507		0.389036		0.300279		0.226685		0.168086
	84.2	0.575825		0.49435		0.390069		0.300665		0.227573		0.16795
	84.4	0.576712		0.495188		0.391126		0.301003		0.228272		0.167605
	84.6	0.577623		0.496079		0.392091		0.301453		0.229043		0.167197
	84.8	0.5786		0.496905		0.392891		0.302027		0.229906		0.166913
	85	0.579759		0.497792		0.393684		0.302778		0.230842		0.167069
	85.2	0.581096		0.498721		0.394554		0.303812		0.231761		0.167691
	85.4	0.582465		0.499782		0.395399		0.304954		0.232692		0.168728
	85.6	0.583847		0.501082		0.396236		0.306086		0.233684		0.170028
	85.8	0.585222		0.502522		0.397048		0.307156		0.234617		0.171528
	86	0.586564		0.503828		0.397745		0.308148		0.235298		0.172891
	86.2	0.587784		0.504982		0.39839		0.308988		0.235895		0.17421
	86.4	0.588976		0.506064		0.39907		0.309736		0.236451		0.175442
	86.6	0.590044		0.506857		0.399736		0.310358		0.236796		0.176518
	86.8	0.590903		0.507464		0.400442		0.31074		0.237017		0.17729
	87	0.59163		0.508079		0.401255		0.310887		0.23735		0.177923
	87.2	0.592315		0.508778		0.402218		0.310847		0.237695		0.178263
	87.4	0.59277		0.509431		0.403041		0.31061		0.237991		0.178245
	87.6	0.593056		0.510027		0.403618		0.310228		0.238285		0.17794
	87.8	0.593349		0.510549		0.403928		0.310049		0.238715		0.177613
	88	0.59379		0.511055		0.40412		0.31024		0.239272		0.17734
	88.2	0.594379		0.511584		0.404028		0.310646		0.239858		0.177099
	88.4	0.595151		0.511973		0.403748		0.311223		0.240374		0.176942
	88.6	0.596034		0.512292		0.403394		0.311861		0.240766		0.176919
	88.8	0.596929		0.512524		0.403105		0.312495		0.240935		0.176917
	89	0.597678		0.512725		0.402833		0.312971		0.240832		0.17683
	89.2	0.598441		0.513034		0.402788		0.313551		0.240706		0.176914
	89.4	0.599202		0.513353		0.402974		0.314017		0.24032		0.177136
	89.6	0.599954		0.5136		0.403373		0.314385		0.2397		0.177311
	89.8	0.600661		0.513812		0.403859		0.314444		0.238887		0.177344
	90	0.601301		0.51403		0.404534		0.314273		0.238046		0.177283
	90.2	0.601733		0.514151		0.405191		0.313739		0.237085		0.176967
	90.4	0.602077		0.514537		0.405936		0.313133		0.236424		0.176563
	90.6	0.602513		0.515246		0.406752		0.312595		0.236085		0.176234
	90.8	0.60316		0.516233		0.407821		0.312279		0.236228		0.176087
	91	0.604001		0.517282		0.408842		0.312106		0.236683		0.176111
	91.2	0.605059		0.518356		0.409875		0.31216		0.237455		0.17631
	91.4	0.606392		0.519412		0.410919		0.312451		0.238523		0.17675
	91.6	0.607893		0.520499		0.412091		0.312918		0.239837		0.177339
	91.8	0.609339		0.521584		0.41313		0.313507		0.241161		0.177937
	92	0.61074		0.522613		0.414275		0.314366		0.242516		0.178488
	92.2	0.612189		0.52367		0.415578		0.315519		0.243834		0.179046
	92.4	0.613579		0.524704		0.417018		0.316897		0.245007		0.179519
	92.6	0.614886		0.52576		0.418471		0.318401		0.246052		0.179981
	92.8	0.616279		0.526872		0.419957		0.319921		0.246959		0.180579
	93	0.61759		0.527976		0.421181		0.321138		0.247516		0.181198
	93.2	0.618807		0.529005		0.422021		0.322055		0.247873		0.181746
	93.4	0.620001		0.529897		0.422458		0.322593		0.248034		0.182119
	93.6	0.621028		0.530673		0.422543		0.32288		0.248071		0.182406
	93.8	0.621862		0.531428		0.422236		0.322926		0.248037		0.182676
	94	0.6226		0.53227		0.421689		0.322974		0.248152		0.183014
	94.2	0.623252		0.533116		0.421003		0.322933		0.248253		0.183314
	94.4	0.623878		0.533939		0.420421		0.32295		0.248514		0.183761
	94.6	0.624577		0.53463		0.419914		0.32292		0.248783		0.18426
	94.8	0.62529		0.535217		0.419613		0.323045		0.249095		0.18473
	95	0.626109		0.53578		0.419645		0.323321		0.249427		0.185242
	95.2	0.626864		0.536331		0.420048		0.323842		0.249762		0.185812
	95.4	0.627441		0.536866		0.420534		0.324565		0.249931		0.186218
	95.6	0.628008		0.537438		0.421259		0.325503		0.250039		0.18648
	95.8	0.62858		0.537983		0.422075		0.326438		0.250058		0.186673
	96	0.629117		0.538393		0.422711		0.327257		0.24997		0.186758
	96.2	0.629671		0.538722		0.423212		0.327797		0.2498		0.186737
	96.4	0.630211		0.53897		0.423686		0.32795		0.249581		0.186618
	96.6	0.630513		0.53906		0.423914		0.327711		0.249348		0.186303
	96.8	0.630766		0.539081		0.424065		0.327238		0.249208		0.18585
	97	0.6311		0.539256		0.424381		0.326569		0.249267		0.185455
	97.2	0.631562		0.539763		0.424803		0.325969		0.249622		0.185258
	97.4	0.632174		0.540582		0.425253		0.325468		0.250226		0.185352
	97.6	0.633033		0.54166		0.425845		0.325323		0.250992		0.185732
	97.8	0.63399		0.542846		0.426612		0.32547		0.25178		0.186282
	98	0.635012		0.544057		0.427579		0.326007		0.252607		0.186945
	98.2	0.636008		0.545191		0.428724		0.326788		0.253325		0.187636
	98.4	0.637019		0.546258		0.429974		0.327897		0.253912		0.188305
	98.6	0.637955		0.547185		0.431201		0.329049		0.254275		0.188972
	98.8	0.63879		0.54799		0.432218		0.330217		0.254384		0.189613
	99	0.63952		0.548679		0.432859		0.331253		0.254193		0.190082
	99.2	0.640261		0.549225		0.433166		0.332116		0.253746		0.190397
	99.4	0.640997		0.549683		0.433352		0.332775		0.253236		0.190677
	99.6	0.641765		0.550158		0.433458		0.333372		0.252879		0.190919
	99.8	0.642462		0.550648		0.433601		0.333813		0.252773		0.191002
	100	0.643096		0.551117		0.43385		0.334104		0.252905		0.190924
	100.2	0.64368		0.551609		0.434141		0.334188		0.253299		0.19076
	100.4	0.644351		0.552285		0.434495		0.334175		0.253894		0.190619
	100.6	0.645127		0.553186		0.434978		0.33413		0.25462		0.190493
	100.8	0.646047		0.554278		0.435453		0.334288		0.255326		0.190355
	101	0.647093		0.555506		0.435951		0.334592		0.256011		0.190362
	101.2	0.648295		0.556802		0.436574		0.335074		0.256766		0.190634
	101.4	0.649403		0.557959		0.437222		0.33552		0.257493		0.190981
	101.6	0.650399		0.559029		0.437872		0.335865		0.258086		0.191448
	101.8	0.651299		0.560016		0.438518		0.335999		0.258577		0.192156
	102	0.652142		0.560832		0.439108		0.336094		0.258948		0.193042
	102.2	0.652763		0.561401		0.439561		0.336249		0.259048		0.193876
	102.4	0.653353		0.561876		0.439995		0.33668		0.259104		0.194669
	102.6	0.654066		0.562203		0.440402		0.337398		0.259203		0.195358
	102.8	0.654987		0.562406		0.441029		0.33839		0.259469		0.196021
	103	0.656033		0.562715		0.442046		0.339553		0.260045		0.196733
	103.2	0.657177		0.563143		0.443235		0.340832		0.260979		0.197428
	103.4	0.658325		0.563461		0.444301		0.341971		0.261928		0.19794
	103.6	0.659392		0.563723		0.445258		0.342884		0.262739		0.198198
	103.8	0.660255		0.563965		0.445914		0.343514		0.263312		0.198162
	104	0.660853		0.564179		0.446131		0.343857		0.263568		0.197799
	104.2	0.661319		0.564434		0.446066		0.344006		0.263538		0.197228
	104.4	0.661617		0.564894		0.445752		0.343902		0.263189		0.196534
	104.6	0.661886		0.565546		0.445303		0.343534		0.262784		0.19597
	104.8	0.662215		0.566414		0.444841		0.343033		0.262453		0.195581
	105	0.662698		0.567442		0.444563		0.34251		0.262116		0.195313
	105.2	0.663302		0.568659		0.444486		0.341905		0.261751		0.195223
	105.4	0.664042		0.56992		0.444639		0.341529		0.261559		0.195376
	105.6	0.664835		0.571178		0.444985		0.3416		0.26148		0.195689
	105.8	0.665752		0.572335		0.445451		0.342096		0.261413		0.196027
	106	0.666896		0.573359		0.445956		0.34302		0.261502		0.196393
	106.2	0.668252		0.574117		0.446526		0.344372		0.261672		0.196764
	106.4	0.669828		0.574874		0.447452		0.345949		0.262057		0.197313
	106.6	0.671455		0.575712		0.448685		0.347467		0.262672		0.19797
	106.8	0.672919		0.576499		0.449951		0.348804		0.263437		0.198723
	107	0.674022		0.577084		0.451087		0.349884		0.264248		0.199496
	107.2	0.674696		0.577549		0.452029		0.350601		0.265096		0.200136
	107.4	0.674904		0.57773		0.452565		0.350924		0.265827		0.200494
	107.6	0.674833		0.577678		0.452807		0.3509		0.266449		0.20076
	107.8	0.674594		0.577695		0.453197		0.350826		0.267053		0.201003
	108	0.67418		0.577878		0.453674		0.350509		0.267533		0.201101
	108.2	0.67389		0.578285		0.454296		0.350095		0.268145		0.201252
	108.4	0.673937		0.578952		0.455083		0.349793		0.268872		0.201564
	108.6	0.674117		0.579581		0.455858		0.349585		0.269466		0.20182
	108.8	0.674336		0.579909		0.45613		0.349203		0.269808		0.201806
	109	0.674851		0.580135		0.456053		0.349011		0.270107		0.201784
	109.2	0.675682		0.58041		0.455849		0.349148		0.270183		0.201713
	109.4	0.676673		0.580626		0.45555		0.349402		0.269913		0.201451
	109.6	0.677807		0.580967		0.455246		0.349784		0.269502		0.201
	109.8	0.679211		0.581568		0.455257		0.350444		0.269165		0.200643
	110	0.680804		0.582464		0.455625		0.351131		0.268965		0.20041
	110.2	0.682244		0.5834		0.456079		0.351499		0.268848		0.200177
	110.4	0.683486		0.584419		0.456545		0.351772		0.26889		0.199942
	110.6	0.684507		0.585395		0.45703		0.352092		0.269147		0.199676
	110.8	0.685258		0.586252		0.457577		0.352315		0.269477		0.199282
	111	0.685677		0.586826		0.458237		0.3525		0.269731		0.198735
	111.2	0.686037		0.587399		0.459346		0.352948		0.27016		0.198431
	111.4	0.686397		0.588128		0.460964		0.353608		0.27079		0.198446
	111.6	0.686985		0.589068		0.462903		0.354279		0.271511		0.198842
	111.8	0.687852		0.590159		0.464932		0.355015		0.272415		0.19969
	112	0.688871		0.591196		0.46674		0.355931		0.273293		0.200894
	112.2	0.689851		0.591933		0.468039		0.356867		0.273938		0.202059
	112.4	0.690932		0.592464		0.468847		0.357792		0.274465		0.203183
	112.6	0.692233		0.593088		0.469603		0.358814		0.275055		0.20446
	112.8	0.693643		0.593837		0.470434		0.359897		0.275573		0.205742
	113	0.694954		0.594651		0.4713		0.360765		0.275989		0.206916
	113.2	0.696156		0.59563		0.472131		0.361471		0.276523		0.208002
	113.4	0.697233		0.596687		0.472852		0.362101		0.277151		0.209066
	113.6	0.697981		0.597678		0.473144		0.36251		0.277662		0.209955
	113.8	0.698379		0.598614		0.473072		0.3627		0.278026		0.210608
	114	0.698605		0.599642		0.472971		0.363015		0.278437		0.211064
	114.2	0.698549		0.600539		0.472859		0.3633		0.278536		0.211272
	114.4	0.698313		0.601249		0.472811		0.363421		0.278312		0.211198
	114.6	0.698095		0.60186		0.472936		0.363582		0.277982		0.211017
	114.8	0.698084		0.602504		0.473304		0.363978		0.277774		0.211008
	115	0.698239		0.603044		0.473605		0.364305		0.277487		0.211053
	115.2	0.698642		0.603569		0.473873		0.364582		0.277337		0.21113
	115.4	0.699191		0.604003		0.474069		0.364828		0.277356		0.211226
	115.6	0.699699		0.604207		0.47413		0.365006		0.27731		0.211212
	115.8	0.700169		0.604132		0.474143		0.364892		0.277104		0.210981
	116	0.700727		0.60396		0.474349		0.36441		0.276939		0.210658
	116.2	0.701454		0.603716		0.474682		0.363603		0.276853		0.210353
	116.4	0.702239		0.60345		0.474996		0.362711		0.276803		0.21005
	116.6	0.703055		0.60316		0.475259		0.361868		0.276752		0.209665
	116.8	0.703891		0.603045		0.475441		0.361229		0.276892		0.2093
	117	0.704855		0.603157		0.475529		0.360932		0.277213		0.209077
	117.2	0.705875		0.603506		0.475579		0.360992		0.277584		0.208959
	117.4	0.706841		0.60407		0.475754		0.361303		0.277924		0.208801
	117.6	0.707849		0.604981		0.476223		0.361844		0.278391		0.208737
	117.8	0.708858		0.605988		0.476759		0.362452		0.278812		0.208694
	118	0.709892		0.607082		0.477326		0.363206		0.27934		0.208668
	118.2	0.710936		0.608269		0.477971		0.36417		0.280074		0.208807
	118.4	0.711931		0.609478		0.478675		0.365145		0.280851		0.209166
	118.6	0.712802		0.610524		0.47926		0.36595		0.281556		0.209574
	118.8	0.713603		0.611495		0.479899		0.366704		0.282242		0.210017
	119	0.714455		0.61251		0.480711		0.367389		0.28283		0.210595
	119.2	0.715258		0.613465		0.48156		0.367871		0.283164		0.211176
	119.4	0.716145		0.614365		0.482371		0.368104		0.283329		0.211713
	119.6	0.717057		0.615246		0.483087		0.368173		0.283386		0.212144
	119.8	0.717882		0.616111		0.483574		0.368163		0.283333		0.212554
	120	0.7185		0.616832		0.483756		0.368264		0.283142		0.212814
	120.2	0.719076		0.617449		0.483709		0.36854		0.282748		0.212801
	120.4	0.719671		0.618093		0.483601		0.369023		0.282409		0.212671
	120.6	0.720354		0.618743		0.483447		0.369594		0.282202		0.212551
	120.8	0.721063		0.619338		0.483231		0.370128		0.281968		0.21235
	121	0.721693		0.619869		0.482882		0.370533		0.281655		0.212056
	121.2	0.722439		0.620455		0.482668		0.370978		0.281592		0.212022
	121.4	0.723077		0.620764		0.482367		0.371431		0.281627		0.212075
	121.6	0.723648		0.620927		0.482194		0.371971		0.281742		0.212256
	121.8	0.724166		0.621006		0.482252		0.37253		0.282003		0.212619
	122	0.724641		0.621023		0.482577		0.373052		0.282374		0.213152
	122.2	0.724993		0.621029		0.483052		0.373559		0.28279		0.213697
	122.4	0.725368		0.621246		0.483832		0.374156		0.283248		0.214377
	122.6	0.725757		0.621765		0.484805		0.374859		0.283694		0.215166
	122.8	0.726196		0.622483		0.485873		0.375771		0.284242		0.215887
	123	0.726601		0.623412		0.487039		0.376787		0.284976		0.216506
	123.2	0.726863		0.624414		0.488223		0.377744		0.285805		0.216967
	123.4	0.727006		0.625504		0.489275		0.378642		0.286693		0.217312
	123.6	0.727053		0.626419		0.49009		0.379557		0.287539		0.217511
	123.8	0.727229		0.627293		0.490806		0.380344		0.288209		0.21767
	124	0.727638		0.628086		0.491456		0.380858		0.288699		0.217769
	124.2	0.728279		0.628881		0.492011		0.381032		0.288973		0.217929
	124.4	0.729167		0.629582		0.49257		0.380916		0.289061		0.218073
	124.6	0.730271		0.630235		0.493149		0.380528		0.289092		0.21814
	124.8	0.731392		0.630839		0.493688		0.380024		0.289165		0.218077
	125	0.732344		0.631287		0.493881		0.379461		0.289101		0.21783
	125.2	0.733301		0.631659		0.494018		0.379039		0.28906		0.217511
	125.4	0.734199		0.632015		0.494216		0.378745		0.28898		0.217228
	125.6	0.735032		0.632427		0.494592		0.378579		0.288827		0.217056
	125.8	0.735792		0.632837		0.495098		0.378459		0.288542		0.217068
	126	0.73655		0.633258		0.495928		0.378491		0.288273		0.217367
	126.2	0.737179		0.633634		0.49683		0.378702		0.288059		0.217757
	126.4	0.737697		0.633896		0.497596		0.379013		0.288162		0.218112
	126.6	0.738073		0.634142		0.498182		0.379409		0.288599		0.21854
	126.8	0.738384		0.634341		0.498488		0.379879		0.289301		0.21902
	127	0.738686		0.634664		0.498559		0.380527		0.290274		0.219599
	127.2	0.739069		0.635074		0.498572		0.381235		0.291381		0.220356
	127.4	0.739708		0.635726		0.498768		0.381918		0.292433		0.221265
	127.6	0.740543		0.636458		0.498969		0.382383		0.293332		0.222013
	127.8	0.741518		0.637432		0.499422		0.382757		0.294181		0.222677
	128	0.742529		0.638498		0.50008		0.383095		0.295041		0.223022
	128.2	0.743438		0.639617		0.500656		0.383398		0.295823		0.222889
	128.4	0.744125		0.640736		0.500907		0.383724		0.296318		0.222261
	128.6	0.74479		0.641813		0.501114		0.384189		0.296535		0.221572
	128.8	0.745601		0.642812		0.501422		0.384885		0.296628		0.220893
	129	0.746617		0.643826		0.501885		0.385641		0.296491		0.220522
	129.2	0.747803		0.644832		0.502536		0.386299		0.296132		0.220413
	129.4	0.749107		0.645672		0.503396		0.386855		0.295748		0.220605
	129.6	0.750345		0.646357		0.504316		0.387319		0.295483		0.220808
	129.8	0.751223		0.646789		0.504971		0.387549		0.29527		0.220936
	130	0.751718		0.646978		0.505365		0.387573		0.295193		0.22095
	130.2	0.751922		0.647052		0.505595		0.387599		0.295275		0.221065
	130.4	0.751946		0.647201		0.505782		0.38766		0.295543		0.221372
	130.6	0.75201		0.647597		0.506081		0.387758		0.296004		0.222047
	130.8	0.752304		0.648279		0.506659		0.387926		0.29653		0.22305
	131	0.752906		0.649227		0.507554		0.388291		0.297084		0.224273
	131.2	0.753773		0.650348		0.508698		0.388911		0.297781		0.225552
	131.4	0.754732		0.6516		0.510094		0.38989		0.298548		0.226745
	131.6	0.755532		0.652775		0.511423		0.391112		0.299187		0.227632
	131.8	0.75623		0.653709		0.512393		0.392292		0.299561		0.228188
	132	0.757011		0.654541		0.512971		0.393282		0.299721		0.228574
	132.2	0.757975		0.655369		0.513304		0.393989		0.299734		0.228967
	132.4	0.759217		0.656151		0.513418		0.394461		0.299686		0.229375
	132.6	0.760797		0.656982		0.513512		0.394903		0.299783		0.229879
	132.8	0.762594		0.658048		0.513911		0.395562		0.300137		0.230443
	133	0.764385		0.659088		0.514581		0.396458		0.300702		0.230869
	133.2	0.765866		0.659883		0.515186		0.397335		0.301292		0.230893
	133.4	0.766888		0.660422		0.515624		0.397962		0.301808		0.230708
	133.6	0.767518		0.660715		0.515979		0.398201		0.302208		0.23046
	133.8	0.768004		0.660781		0.516159		0.398155		0.302633		0.230349
	134	0.768518		0.66083		0.516327		0.397962		0.30321		0.230484
	134.2	0.769198		0.661027		0.516759		0.397849		0.303954		0.231003
	134.4	0.770139		0.661521		0.517667		0.398092		0.304924		0.231733
	134.6	0.771206		0.662252		0.518854		0.398762		0.306039		0.232546
	134.8	0.771942		0.662956		0.520087		0.399407		0.306933		0.233145
	135	0.772207		0.663534		0.521036		0.399783		0.307374		0.233505
	135.2	0.772177		0.663927		0.521646		0.399817		0.307326		0.233689
	135.4	0.77202		0.664138		0.521732		0.399585		0.30692		0.233809
	135.6	0.77185		0.6644		0.521443		0.399145		0.306357		0.233995
	135.8	0.771882		0.664802		0.520975		0.398842		0.30587		0.234228
	136	0.77219		0.665307		0.520725		0.398908		0.305654		0.234512
	136.2	0.77265		0.665986		0.520621		0.399401		0.305766		0.234652
	136.4	0.773213		0.666782		0.520775		0.400045		0.306038		0.234647
	136.6	0.7738		0.667407		0.521081		0.400779		0.306309		0.234396
	136.8	0.774405		0.6679		0.521408		0.401515		0.306541		0.234055
	137	0.774999		0.668204		0.521491		0.402107		0.306491		0.233658
	137.2	0.775682		0.668405		0.521492		0.402653		0.306367		0.233445
	137.4	0.776531		0.668617		0.52156		0.403442		0.306417		0.233536
	137.6	0.777463		0.668919		0.521858		0.404359		0.306612		0.233792
	137.8	0.778397		0.669446		0.522504		0.405349		0.306906		0.23428
	138	0.779315		0.670313		0.523454		0.406354		0.307432		0.235034
	138.2	0.780012		0.671167		0.524318		0.406975		0.307846		0.235877
	138.4	0.780284		0.671756		0.524916		0.406842		0.307868		0.236499
	138.6	0.780422		0.672246		0.525335		0.406414		0.307661		0.23708
	138.8	0.780601		0.672647		0.525675		0.406049		0.307332		0.23757
	139	0.780771		0.672958		0.525993		0.405859		0.307008		0.237856
	139.2	0.780942		0.673354		0.526456		0.405824		0.306858		0.237944
	139.4	0.781199		0.673884		0.526983		0.406005		0.306971		0.237816
	139.6	0.781403		0.674335		0.527425		0.405908		0.307233		0.237406
	139.8	0.781484		0.674561		0.527696		0.405295		0.307544		0.236709
	140	0.781609		0.674658		0.528028		0.404344		0.307881		0.235953
	140.2	0.781842		0.674772		0.528437		0.403423		0.308191		0.235272
	140.4	0.782167		0.674939		0.528924		0.402643		0.308427		0.234738
	140.6	0.782623		0.67518		0.529443		0.40224		0.308557		0.234367
	140.8	0.783299		0.675667		0.530228		0.402333		0.30893		0.23442
	141	0.784066		0.676224		0.531142		0.402613		0.309487		0.234679
	141.2	0.784892		0.676714		0.532142		0.402916		0.310188		0.234973
	141.4	0.785854		0.677199		0.533035		0.403228		0.310995		0.235531
	141.6	0.786855		0.67773		0.533821		0.403545		0.311884		0.236403
	141.8	0.787708		0.678203		0.534306		0.403763		0.312537		0.237163
	142	0.788436		0.678815		0.534646		0.404214		0.313021		0.237847
	142.2	0.789213		0.679687		0.534991		0.405269		0.313476		0.238611
	142.4	0.789954		0.680634		0.535476		0.406822		0.313934		0.239316
	142.6	0.790706		0.681627		0.53619		0.408504		0.314472		0.239856
	142.8	0.791449		0.682663		0.537035		0.41015		0.315107		0.240246
	143	0.792176		0.683622		0.537801		0.411617		0.315709		0.240477
	143.2	0.79278		0.684373		0.538472		0.412548		0.316143		0.240572
	143.4	0.793307		0.685077		0.539211		0.413062		0.316451		0.240643
	143.6	0.793758		0.685825		0.539836		0.413442		0.316603		0.240677
	143.8	0.794323		0.686772		0.540422		0.4138		0.316778		0.24084
	144	0.795078		0.687799		0.541104		0.414115		0.316996		0.241067
	144.2	0.796237		0.688964		0.541827		0.414569		0.317306		0.241349
	144.4	0.79773		0.69019		0.542487		0.414907		0.317746		0.241625
	144.6	0.799454		0.691337		0.543101		0.414885		0.31827		0.241785
	144.8	0.801229		0.692268		0.543601		0.414704		0.318669		0.241792
	145	0.80293		0.693098		0.543724		0.41439		0.318791		0.241822
	145.2	0.804199		0.693738		0.543601		0.413913		0.31867		0.241789
	145.4	0.805089		0.694305		0.543279		0.413518		0.31834		0.241661
	145.6	0.805698		0.694869		0.542817		0.413506		0.317933		0.241575
	145.8	0.806028		0.695245		0.542217		0.41371		0.317464		0.241497
	146	0.806054		0.695337		0.541714		0.413972		0.316958		0.24135
	146.2	0.805997		0.69535		0.54142		0.414178		0.316491		0.241194
	146.4	0.805853		0.695274		0.541264		0.414405		0.316058		0.240957
	146.6	0.80566		0.695102		0.541227		0.414649		0.315589		0.240673
	146.8	0.805356		0.694909		0.541311		0.414778		0.315097		0.240299
	147	0.805095		0.694856		0.541496		0.414917		0.314918		0.23997
	147.2	0.804886		0.694868		0.541644		0.415209		0.315047		0.239726
	147.4	0.804909		0.695012		0.541989		0.415608		0.315521		0.239685
	147.6	0.805283		0.695243		0.542524		0.416027		0.316266		0.239806
	147.8	0.806184		0.69572		0.543277		0.416556		0.317295		0.240226
	148	0.807384		0.696337		0.544211		0.417037		0.318347		0.240757
	148.2	0.808745		0.697066		0.545225		0.417487		0.319279		0.241259
	148.4	0.810083		0.697794		0.546062		0.417942		0.319929		0.241651
	148.6	0.811195		0.698465		0.546649		0.418209		0.32027		0.24195
	148.8	0.812048		0.698976		0.547049		0.418291		0.320408		0.24207
	149	0.812784		0.699428		0.547234		0.418329		0.320364		0.24211
	149.2	0.81337		0.699762		0.547194		0.418187		0.320238		0.24214
	149.4	0.813793		0.700013		0.547054		0.417904		0.320054		0.242239
	149.6	0.81421		0.700408		0.546974		0.417723		0.319955		0.242531
	149.8	0.814639		0.700997		0.547039		0.417664		0.319968		0.242996
	150	0.815164		0.701721		0.547267		0.417773		0.320136		0.243475
	150.2	0.815857		0.702637		0.5477		0.417973		0.32041		0.243861
	150.4	0.81663		0.703756		0.548236		0.418112		0.320849		0.244136
	150.6	0.817435		0.704938		0.548826		0.418238		0.321444		0.244322
	150.8	0.818238		0.706064		0.549438		0.418474		0.322047		0.244508
	151	0.819024		0.707088		0.550069		0.418777		0.322687		0.244735
	151.2	0.819901		0.708052		0.550822		0.419302		0.323453		0.245145
	151.4	0.820701		0.708857		0.551679		0.419936		0.324146		0.245582
	151.6	0.821348		0.709553		0.552594		0.420683		0.324617		0.245923
	151.8	0.821849		0.710183		0.553303		0.421374		0.324834		0.246135
	152	0.822213		0.710739		0.553849		0.421839		0.324834		0.246366
	152.2	0.822397		0.711147		0.554181		0.422037		0.324623		0.24661
	152.4	0.822689		0.711489		0.554404		0.422218		0.324368		0.246987
	152.6	0.823103		0.711747		0.55459		0.422369		0.324156		0.247478
	152.8	0.823574		0.712018		0.554898		0.422571		0.324108		0.248085
	153	0.824009		0.712393		0.555284		0.423123		0.32413		0.248623
	153.2	0.824312		0.712786		0.555617		0.423824		0.324078		0.248969
	153.4	0.824448		0.713135		0.556022		0.424548		0.324022		0.249124
	153.6	0.824612		0.713511		0.556433		0.425195		0.324004		0.249166
	153.8	0.824958		0.714007		0.556933		0.425762		0.324063		0.249122
	154	0.825531		0.714564		0.557401		0.426076		0.324186		0.249105
	154.2	0.826261		0.715196		0.557934		0.426243		0.324396		0.249124
	154.4	0.827123		0.716002		0.558491		0.426385		0.324688		0.249159
	154.6	0.827937		0.716853		0.558994		0.426505		0.324978		0.249121
	154.8	0.828604		0.717688		0.559447		0.426705		0.325228		0.249078
	155	0.829012		0.7184		0.559861		0.426905		0.325395		0.248969
	155.2	0.829433		0.719068		0.560358		0.42722		0.325609		0.248963
	155.4	0.829849		0.719603		0.560709		0.427397		0.325762		0.249011
	155.6	0.830437		0.720215		0.56117		0.427646		0.326167		0.249302
	155.8	0.831185		0.720889		0.56165		0.427974		0.326758		0.2497
	156	0.832043		0.721588		0.562287		0.428441		0.327336		0.250162
	156.2	0.832724		0.722228		0.562862		0.429039		0.327708		0.250518
	156.4	0.833238		0.722749		0.563426		0.429894		0.327899		0.250778
	156.6	0.833471		0.722918		0.563774		0.43077		0.327708		0.250672
	156.8	0.833508		0.722703		0.563916		0.431481		0.327234		0.250394
	157	0.833588		0.722325		0.564054		0.432112		0.326898		0.250292
	157.2	0.833884		0.721911		0.564197		0.432619		0.326711		0.250394
	157.4	0.834526		0.721624		0.564609		0.433087		0.326697		0.250753
	157.6	0.835378		0.7215		0.565221		0.433443		0.32677		0.251364
	157.8	0.836301		0.721586		0.566007		0.433744		0.326854		0.252033
	158	0.837298		0.72195		0.566776		0.434128		0.326838		0.25258
	158.2	0.838353		0.722494		0.567568		0.434479		0.326758		0.253041
	158.4	0.839254		0.723195		0.568276		0.434871		0.326743		0.253402
	158.6	0.840043		0.724066		0.568945		0.435353		0.326939		0.253714
	158.8	0.840916		0.725083		0.569612		0.43593		0.327393		0.2541
	159	0.841779		0.726166		0.570243		0.436402		0.328091		0.254449
	159.2	0.842693		0.727471		0.57104		0.437053		0.329163		0.254807
	159.4	0.843616		0.728874		0.571731		0.437646		0.33024		0.255091
	159.6	0.844525		0.730274		0.572316		0.438233		0.331107		0.255365
	159.8	0.845279		0.731571		0.572734		0.438806		0.331799		0.255476
	160	0.845883		0.73272		0.572981		0.439377		0.332366		0.255474
	160.2	0.846292		0.733602		0.572887		0.439656		0.33278		0.255365
	160.4	0.846679		0.734321		0.572706		0.439825		0.333238		0.255396
	160.6	0.847129		0.734955		0.57267		0.439905		0.333797		0.255482
	160.8	0.847638		0.735462		0.572696		0.439946		0.334281		0.255605
	161	0.84832		0.735885		0.572959		0.440029		0.334575		0.255811
	161.2	0.849108		0.736279		0.573483		0.440237		0.334662		0.256063
	161.4	0.849922		0.736627		0.574232		0.440453		0.334526		0.256129
	161.6	0.850793		0.737015		0.575055		0.440722		0.334255		0.256131
	161.8	0.851635		0.737439		0.57603		0.440836		0.333962		0.255993
	162	0.852247		0.737888		0.576893		0.440833		0.333671		0.255788
	162.2	0.852768		0.738368		0.577641		0.4408		0.333489		0.255644
	162.4	0.853391		0.738802		0.578274		0.44074		0.333504		0.255627
	162.6	0.854057		0.739192		0.578925		0.440669		0.33378		0.25568
	162.8	0.854907		0.7397		0.579612		0.440952		0.334326		0.256036
	163	0.855923		0.740316		0.580227		0.441555		0.335174		0.256658
	163.2	0.856923		0.741004		0.580709		0.442398		0.336185		0.257354
	163.4	0.857778		0.741803		0.581164		0.44348		0.337336		0.2581
	163.6	0.858481		0.742666		0.581392		0.444602		0.338485		0.259052
	163.8	0.859032		0.743496		0.581433		0.445521		0.339469		0.260126
	164	0.859479		0.744176		0.581307		0.446173		0.340161		0.26109
	164.2	0.859855		0.744604		0.581127		0.44658		0.340546		0.261841
	164.4	0.860109		0.744719		0.580738		0.446718		0.340559		0.262413
	164.6	0.860304		0.744594		0.58036		0.44671		0.340208		0.262667
	164.8	0.860457		0.744288		0.580012		0.446677		0.339697		0.262539
	165	0.860467		0.743818		0.579779		0.446504		0.339054		0.262029
	165.2	0.860403		0.743325		0.579595		0.446153		0.338348		0.261345
	165.4	0.860439		0.742914		0.579567		0.445638		0.337787		0.26056
	165.6	0.860601		0.742593		0.579576		0.445223		0.337412		0.259886
	165.8	0.860827		0.742371		0.579639		0.444813		0.33723		0.259321
	166	0.861301		0.742319		0.579991		0.444569		0.337324		0.25898
	166.2	0.861983		0.742456		0.580722		0.444695		0.337657		0.25896
	166.4	0.862838		0.742917		0.581825		0.445431		0.338053		0.259279
	166.6	0.863727		0.743718		0.583219		0.446553		0.338581		0.259809
	166.8	0.864726		0.744874		0.584836		0.448016		0.339194		0.260546
	167	0.865686		0.746189		0.586452		0.449593		0.339857		0.261469
	167.2	0.866474		0.747501		0.587903		0.450978		0.340395		0.262361
	167.4	0.866923		0.748672		0.589001		0.452078		0.34078		0.263007
	167.6	0.867139		0.749525		0.589705		0.452785		0.340961		0.263331
	167.8	0.867112		0.750012		0.590129		0.453093		0.34098		0.263441
	168	0.866983		0.750303		0.590331		0.453111		0.340934		0.26335
	168.2	0.866934		0.750616		0.590413		0.453095		0.341003		0.2631
	168.4	0.867009		0.750935		0.590406		0.452954		0.341166		0.262748
	168.6	0.867206		0.751372		0.590431		0.452753		0.341448		0.262372
	168.8	0.867555		0.751911		0.590526		0.452525		0.341855		0.261934
	169	0.868099		0.752529		0.590606		0.45236		0.342362		0.261518
	169.2	0.868731		0.75312		0.590539		0.45223		0.342893		0.261202
	169.4	0.869493		0.75364		0.590361		0.452002		0.343392		0.260946
	169.6	0.870395		0.754177		0.590219		0.45179		0.34375		0.260868
	169.8	0.871289		0.754766		0.590018		0.451613		0.343948		0.261002
	170	0.87207		0.75542		0.589904		0.451574		0.343996		0.261217
	170.2	0.872816		0.756206		0.590072		0.451663		0.3442		0.261558
	170.4	0.873567		0.757144		0.590579		0.451947		0.344637		0.262051
	170.6	0.874177		0.757995		0.591156		0.452268		0.345166		0.262446
	170.8	0.874713		0.758764		0.591748		0.452651		0.345669		0.26266
	171	0.875404		0.759645		0.592464		0.453187		0.346276		0.263029
	171.2	0.876317		0.760539		0.593317		0.453787		0.346813		0.263596
	171.4	0.877311		0.761327		0.594181		0.45442		0.347326		0.264278
	171.6	0.878283		0.76205		0.595031		0.455073		0.347921		0.264886
	171.8	0.879232		0.762715		0.595892		0.455744		0.348593		0.265497
	172	0.879972		0.763181		0.596641		0.456211		0.349156		0.265893
	172.2	0.880618		0.763582		0.597214		0.456642		0.349699		0.266089
	172.4	0.881191		0.764041		0.59767		0.457041		0.350093		0.266189
	172.6	0.881666		0.764501		0.597925		0.457317		0.350276		0.266308
	172.8	0.882045		0.764825		0.597929		0.457383		0.350293		0.266433
	173	0.882346		0.76504		0.597709		0.457457		0.350148		0.266663
	173.2	0.882449		0.76511		0.597386		0.457559		0.349766		0.266989
	173.4	0.8825		0.765024		0.597142		0.457755		0.349431		0.2673
	173.6	0.882747		0.764953		0.597285		0.45822		0.349284		0.267716
	173.8	0.883227		0.765202		0.597932		0.458997		0.349333		0.268309
	174	0.884007		0.765687		0.598934		0.459912		0.349494		0.268942
	174.2	0.885068		0.766327		0.600058		0.460846		0.349722		0.269514
	174.4	0.886339		0.767153		0.601198		0.461744		0.349924		0.270147
	174.6	0.887858		0.768238		0.60244		0.462671		0.350226		0.270942
	174.8	0.889393		0.769235		0.603502		0.463562		0.350681		0.271661
	175	0.890784		0.770018		0.604366		0.464333		0.351309		0.272189
	175.2	0.891822		0.770599		0.605098		0.464912		0.352003		0.272429
	175.4	0.892537		0.770997		0.605724		0.465407		0.352712		0.272432
	175.6	0.892822		0.771155		0.606014		0.465731		0.353332		0.272128
	175.8	0.892963		0.77133		0.606181		0.465931		0.353859		0.271772
	176	0.892988		0.771604		0.606275		0.465954		0.354256		0.271423
	176.2	0.892944		0.771897		0.60628		0.465638		0.354526		0.271093
	176.4	0.892871		0.772132		0.606072		0.464995		0.354735		0.270802
	176.6	0.892925		0.772431		0.605833		0.464335		0.35495		0.270801
	176.8	0.893106		0.772684		0.605654		0.463704		0.355066		0.270869
	177	0.893444		0.773017		0.605583		0.4631		0.355139		0.271063
	177.2	0.894006		0.773501		0.605711		0.462784		0.355216		0.27155
	177.4	0.894715		0.774199		0.606111		0.462749		0.355221		0.272316
	177.6	0.895498		0.774923		0.606623		0.462804		0.355149		0.273002
	177.8	0.896228		0.775768		0.607082		0.462937		0.355094		0.273705
	178	0.896904		0.776754		0.607633		0.463279		0.355009		0.27436
	178.2	0.897552		0.777777		0.608228		0.463818		0.354934		0.274816
	178.4	0.898108		0.778678		0.608788		0.464584		0.354939		0.27498
	178.6	0.898508		0.779404		0.609315		0.465465		0.354967		0.274921
	178.8	0.898693		0.779879		0.609913		0.466409		0.354922		0.274653
	179	0.898686		0.780015		0.610383		0.467332		0.354829		0.274157
	179.2	0.898598		0.779866		0.610591		0.468165		0.354693		0.273582
	179.4	0.898594		0.779745		0.610691		0.4689		0.354625		0.273098
	179.6	0.898653		0.779686		0.610768		0.469514		0.354635		0.272727
	179.8	0.898879		0.779712		0.610851		0.469977		0.354823		0.272548
	180	0.899337		0.779913		0.610979		0.470342		0.355352		0.272695
	180.2	0.899888		0.780376		0.611319		0.470567		0.356117		0.27313
	180.4	0.900452		0.780944		0.611694		0.470497		0.35695		0.273724
	180.6	0.901096		0.781646		0.611944		0.470153		0.357745		0.274556
	180.8	0.901776		0.782371		0.612027		0.469695		0.358392		0.275414
	181	0.902396		0.783099		0.611964		0.469166		0.358755		0.276183
	181.2	0.90292		0.7837		0.611659		0.468672		0.358847		0.276598
	181.4	0.903442		0.784329		0.611319		0.468372		0.358694		0.276757
	181.6	0.903956		0.784982		0.611114		0.468212		0.358359		0.276463
	181.8	0.904425		0.785576		0.610868		0.468049		0.357882		0.275756
	182	0.904775		0.78605		0.610653		0.46787		0.357223		0.274688
	182.2	0.905121		0.786502		0.610517		0.467628		0.356435		0.273567
	182.4	0.905491		0.786883		0.610578		0.467397		0.355637		0.272508
	182.6	0.905913		0.787191		0.610725		0.467317		0.354902		0.271681
	182.8	0.906486		0.787544		0.611098		0.467587		0.354378		0.271311
	183	0.907325		0.788017		0.611773		0.468255		0.35433		0.271455
	183.2	0.908446		0.788686		0.612926		0.469301		0.354886		0.272066
	183.4	0.909783		0.789576		0.614271		0.470595		0.356005		0.273087
	183.6	0.911344		0.790754		0.615877		0.472027		0.357687		0.274481
	183.8	0.912825		0.792007		0.617611		0.473299		0.359585		0.276054
	184	0.914094		0.793245		0.619262		0.474347		0.361412		0.277693
	184.2	0.915013		0.794294		0.620635		0.47517		0.36283		0.279253
	184.4	0.915491		0.794991		0.621694		0.475755		0.363649		0.280472
	184.6	0.915534		0.795297		0.622388		0.476209		0.363848		0.281294
	184.8	0.915421		0.795435		0.622961		0.476687		0.363764		0.281682
	185	0.915315		0.795556		0.623504		0.477074		0.363531		0.28173
	185.2	0.915229		0.795677		0.623853		0.477361		0.363318		0.281391
	185.4	0.915195		0.795758		0.624129		0.477517		0.363126		0.28077
	185.6	0.915196		0.795873		0.624518		0.477551		0.362994		0.279989
	185.8	0.91527		0.79606		0.624824		0.477526		0.362839		0.279224
	186	0.915491		0.79624		0.625054		0.477584		0.362695		0.278514
	186.2	0.915994		0.79653		0.625324		0.477669		0.362561		0.278036
	186.4	0.916844		0.797012		0.625606		0.477907		0.362619		0.277926
	186.6	0.918059		0.79766		0.625745		0.478288		0.362855		0.278092
	186.8	0.91959		0.798532		0.62595		0.478828		0.363326		0.278479
	187	0.921173		0.799497		0.626106		0.479316		0.363812		0.278947
	187.2	0.922613		0.800374		0.626244		0.479631		0.364341		0.279388
	187.4	0.923596		0.800974		0.626319		0.479636		0.364623		0.279702
	187.6	0.924061		0.801261		0.626411		0.479392		0.364587		0.27988
	187.8	0.924077		0.801189		0.626402		0.478824		0.36417		0.279994
	188	0.923815		0.800941		0.626331		0.478134		0.363558		0.280077
	188.2	0.923454		0.800685		0.626279		0.47758		0.36287		0.280143
	188.4	0.923174		0.800624		0.626371		0.477247		0.362431		0.280125
	188.6	0.922966		0.800604		0.626436		0.476937		0.362141		0.280001
	188.8	0.922807		0.800616		0.626469		0.476684		0.362019		0.279614
	189	0.922625		0.800574		0.626582		0.476463		0.36206		0.279099
	189.2	0.922391		0.800592		0.626821		0.476271		0.362204		0.278657
	189.4	0.922188		0.800573		0.627038		0.476099		0.362118		0.278316
	189.6	0.922199		0.800749		0.627402		0.476139		0.361984		0.27821
	189.8	0.922452		0.801281		0.627801		0.476395		0.361931		0.278488
	190	0.922901		0.80212		0.628004		0.476913		0.361945		0.279076
	190.2	0.923518		0.803006		0.627967		0.477598		0.361916		0.2797
	190.4	0.924265		0.803928		0.627816		0.478339		0.36209		0.280276
	190.6	0.925111		0.804896		0.627493		0.478986		0.362423		0.280745
	190.8	0.92598		0.805766		0.627206		0.479656		0.362901		0.281142
	191	0.926782		0.806484		0.62709		0.480366		0.36336		0.281428
	191.2	0.927631		0.807236		0.627321		0.481269		0.36403		0.281828
	191.4	0.928593		0.808181		0.62794		0.482391		0.364866		0.282459
	191.6	0.92969		0.809347		0.629123		0.483878		0.36593		0.283342
	191.8	0.930957		0.810616		0.630788		0.48556		0.367044		0.284348
	192	0.932399		0.811986		0.632851		0.48732		0.368292		0.285402
	192.2	0.93378		0.813232		0.634975		0.488878		0.36936		0.286294
	192.4	0.934951		0.814311		0.637009		0.490174		0.370219		0.287049
	192.6	0.935701		0.815057		0.638828		0.491193		0.370837		0.287799
	192.8	0.936234		0.815794		0.64058		0.492065		0.371357		0.288661
	193	0.936673		0.816477		0.642155		0.492707		0.371732		0.289569
	193.2	0.937022		0.81715		0.643454		0.493177		0.372027		0.29052
	193.4	0.93727		0.817673		0.644285		0.493417		0.37219		0.291322
	193.6	0.937467		0.817936		0.6445		0.493324		0.372187		0.291739
	193.8	0.937527		0.817755		0.644115		0.492816		0.372035		0.29171
	194	0.937531		0.817406		0.643318		0.492068		0.37197		0.29131
	194.2	0.937741		0.817172		0.642426		0.491312		0.372085		0.2906
	194.4	0.938212		0.81711		0.641825		0.490877		0.372419		0.289793
	194.6	0.938897		0.817256		0.641565		0.490748		0.372844		0.288945
	194.8	0.939859		0.817688		0.641723		0.490972		0.37343		0.288177
	195	0.941178		0.818402		0.642304		0.491558		0.374034		0.28764
	195.2	0.942781		0.819347		0.643406		0.49263		0.374733		0.287598
	195.4	0.944494		0.820377		0.644779		0.493819		0.375481		0.287942
	195.6	0.946156		0.821605		0.646242		0.495055		0.376378		0.288564
	195.8	0.947402		0.822809		0.647391		0.496215		0.377093		0.28921
	196	0.948179		0.823912		0.648283		0.497186		0.377616		0.289945
	196.2	0.948491		0.824799		0.648845		0.497734		0.377976		0.290615
	196.4	0.948587		0.825692		0.649017		0.498032		0.378286		0.291179
	196.6	0.948542		0.826379		0.648859		0.498024		0.378442		0.291642
	196.8	0.948444		0.826801		0.648538		0.497663		0.378406		0.291923
	197	0.948242		0.82689		0.647964		0.496965		0.378161		0.291856
	197.2	0.947883		0.826724		0.647098		0.495877		0.377723		0.291493
	197.4	0.947369		0.826368		0.646192		0.494488		0.377065		0.290914
	197.6	0.946813		0.825995		0.645376		0.493036		0.376295		0.29015
	197.8	0.946448		0.825767		0.644801		0.491792		0.375511		0.28946
	198	0.946312		0.825573		0.644507		0.490875		0.374748		0.288888
	198.2	0.946333		0.825338		0.644326		0.490304		0.373917		0.28832
	198.4	0.946519		0.825118		0.644152		0.490063		0.373168		0.28779
	198.6	0.94692		0.825071		0.644115		0.49014		0.372568		0.287546
	198.8	0.947373		0.825183		0.644235		0.490401		0.372258		0.287592
	199	0.947774		0.825485		0.644464		0.490694		0.372194		0.287826
	199.2	0.948206		0.82602		0.644747		0.491007		0.37243		0.28818
	199.4	0.948677		0.826589		0.645152		0.491258		0.372649		0.288633
	199.6	0.949156		0.827071		0.645599		0.491338		0.372767		0.289063
	199.8	0.949656		0.827471		0.645876		0.491279		0.372788		0.289292
	200	0.950176		0.827883		0.645988		0.491192		0.372793		0.289296
	200.2	0.950809		0.828294		0.646276		0.491233		0.372824		0.28928
	200.4	0.951387		0.828587		0.646634		0.491236		0.372948		0.289152
	200.6	0.951929		0.828809		0.646898		0.491322		0.373211		0.289015
	200.8	0.952325		0.828959		0.647154		0.491429		0.373498		0.288972
	201	0.952754		0.829146		0.647529		0.49181		0.373812		0.289199
	201.2	0.953053		0.829314		0.647774		0.492221		0.374058		0.289573
	201.4	0.953424		0.829568		0.647927		0.492783		0.374376		0.290227
	201.6	0.953841		0.829889		0.648131		0.493441		0.374874		0.290968
	201.8	0.954231		0.830334		0.648361		0.494293		0.375602		0.291757
	202	0.954489		0.830881		0.648588		0.495184		0.376481		0.292587
	202.2	0.954611		0.831523		0.648908		0.496189		0.377405		0.293446
	202.4	0.954703		0.832305		0.649436		0.497412		0.378486		0.294316
	202.6	0.954779		0.833112		0.650174		0.498727		0.379525		0.295039
	202.8	0.9551		0.833914		0.65118		0.499949		0.380517		0.295665
	203	0.955661		0.834636		0.652452		0.500945		0.381296		0.296168
	203.2	0.956589		0.835404		0.653908		0.50177		0.381935		0.296591
	203.4	0.957681		0.836245		0.655351		0.502336		0.382274		0.296802
	203.6	0.958932		0.837208		0.656852		0.502806		0.382478		0.297098
	203.8	0.96031		0.838212		0.658309		0.503325		0.382568		0.29756
	204	0.961697		0.839202		0.65947		0.503787		0.382609		0.298032
	204.2	0.963038		0.840153		0.660257		0.504243		0.382621		0.298519
	204.4	0.964318		0.841054		0.660816		0.504678		0.382602		0.299064
	204.6	0.965532		0.84195		0.661159		0.504975		0.382391		0.299476
	204.8	0.966511		0.842763		0.661278		0.504848		0.381994		0.29964
	205	0.967315		0.843525		0.661422		0.504465		0.38173		0.299773
	205.2	0.967752		0.844128		0.661692		0.50389		0.381578		0.299731
	205.4	0.967713		0.844543		0.661949		0.503278		0.381395		0.299481
	205.6	0.967272		0.84469		0.662058		0.5026		0.381187		0.299036
	205.8	0.966696		0.844767		0.66216		0.502115		0.381159		0.298442
	206	0.966213		0.844809		0.662382		0.501812		0.381385		0.297718
	206.2	0.966017		0.844899		0.662808		0.501649		0.381831		0.296919
	206.4	0.966362		0.845185		0.663597		0.501715		0.38261		0.296381
	206.6	0.967207		0.845805		0.664802		0.502104		0.383815		0.296247
	206.8	0.968362		0.846593		0.666222		0.502694		0.385055		0.296397
	207	0.969487		0.847353		0.667459		0.503453		0.385989		0.296594
	207.2	0.97062		0.8481		0.66854		0.504483		0.386713		0.297106
	207.4	0.971617		0.848682		0.669341		0.505481		0.387177		0.297613
	207.6	0.972404		0.849003		0.669726		0.506312		0.387281		0.297945
	207.8	0.973053		0.849135		0.669687		0.507056		0.387172		0.298078
	208	0.97374		0.849218		0.669543		0.5077		0.386977		0.298107
	208.2	0.974207		0.849046		0.669229		0.507989		0.3865		0.297767
	208.4	0.97455		0.848695		0.668871		0.508019		0.386002		0.297326
	208.6	0.974851		0.848203		0.668652		0.507857		0.385658		0.296931
	208.8	0.974955		0.847567		0.668589		0.507514		0.38532		0.296554
	209	0.974847		0.846928		0.66848		0.507021		0.384838		0.296251
	209.2	0.974653		0.846405		0.668245		0.506383		0.384352		0.296004
	209.4	0.974535		0.846161		0.667973		0.505729		0.383956		0.295796
	209.6	0.974522		0.846212		0.667626		0.505282		0.383591		0.295634
	209.8	0.974781		0.846727		0.667303		0.505152		0.383446		0.295663
	210	0.975136		0.847525		0.66711		0.505311		0.383461		0.295827
	210.2	0.975666		0.848502		0.667261		0.505682		0.383603		0.296151
	210.4	0.976182		0.849291		0.667436		0.506154		0.383499		0.296438
	210.6	0.976707		0.85		0.667583		0.506648		0.38325		0.296782
	210.8	0.977218		0.850603		0.667908		0.507022		0.382957		0.297282
	211	0.97794		0.851214		0.668413		0.507284		0.382825		0.297851
	211.2	0.978864		0.851893		0.668846		0.50768		0.382876		0.29841
	211.4	0.979941		0.852691		0.669266		0.508249		0.383263		0.298863
	211.6	0.981076		0.853426		0.669898		0.508915		0.384024		0.299264
	211.8	0.982178		0.853985		0.670549		0.509722		0.384918		0.29957
	212	0.983296		0.854371		0.671248		0.510704		0.38593		0.299935
	212.2	0.984274		0.854574		0.672026		0.511734		0.387038		0.30031
	212.4	0.984946		0.854609		0.672771		0.512663		0.387995		0.300684
	212.6	0.985207		0.854517		0.673195		0.513418		0.388463		0.300838
	212.8	0.985175		0.854313		0.673338		0.513981		0.388616		0.300685
	213	0.984881		0.854083		0.67321		0.514386		0.388555		0.300212
	213.2	0.984484		0.853926		0.672842		0.514799		0.388366		0.299624
	213.4	0.98409		0.853947		0.672505		0.51525		0.388207		0.299097
	213.6	0.983651		0.854057		0.672363		0.51566		0.388138		0.298679
	213.8	0.983385		0.854371		0.672548		0.515987		0.388221		0.298496
	214	0.983395		0.854918		0.672977		0.516346		0.38851		0.298701
	214.2	0.983621		0.855806		0.673651		0.516573		0.388961		0.299198
	214.4	0.984141		0.856946		0.674514		0.516668		0.389579		0.299857
	214.6	0.98517		0.858381		0.675427		0.516781		0.390433		0.300631
	214.8	0.986431		0.859904		0.676182		0.517023		0.391423		0.30148
	215	0.987532		0.861269		0.676766		0.517043		0.392363		0.302167
	215.2	0.988554		0.862343		0.677254		0.516857		0.393164		0.302746
	215.4	0.989563		0.863171		0.677563		0.516659		0.393641		0.303223
	215.6	0.990397		0.863698		0.677621		0.516395		0.393785		0.303542
	215.8	0.990952		0.863999		0.677471		0.515909		0.393616		0.303597
	216	0.991388		0.86411		0.677191		0.515344		0.393109		0.303517
	216.2	0.99165		0.863993		0.676643		0.514776		0.392286		0.303172
	216.4	0.991698		0.863646		0.675977		0.514186		0.39143		0.302555
	216.6	0.991633		0.863269		0.675505		0.513856		0.390741		0.301956
	216.8	0.99154		0.862884		0.675224		0.513844		0.390257		0.301497
	217	0.991464		0.862646		0.675219		0.514107		0.38995		0.301127
	217.2	0.991446		0.862671		0.675568		0.514508		0.389953		0.300975
	217.4	0.991559		0.862988		0.67616		0.514937		0.390213		0.301128
	217.6	0.991891		0.863556		0.676821		0.51531		0.390635		0.301519
	217.8	0.992351		0.864358		0.677388		0.515632		0.391048		0.301933
	218	0.992957		0.865247		0.677813		0.51596		0.391521		0.302401
	218.2	0.99361		0.866011		0.678061		0.516209		0.391955		0.302924
	218.4	0.994292		0.866808		0.678392		0.51655		0.39246		0.303577
	218.6	0.994701		0.867462		0.678637		0.516692		0.392866		0.303966
	218.8	0.995094		0.868039		0.678999		0.516723		0.393185		0.304188
	219	0.995476		0.868557		0.679341		0.516673		0.393439		0.304296
	219.2	0.995887		0.869217		0.679711		0.516708		0.393726		0.304378
	219.4	0.996277		0.869898		0.680027		0.516775		0.39397		0.304381
	219.6	0.996842		0.870559		0.680376		0.516991		0.394199		0.304458
	219.8	0.997581		0.871126		0.680745		0.517333		0.394536		0.304666
	220	0.998376		0.871693		0.681357		0.517934		0.395079		0.305002
	220.2	0.999362		0.872322		0.682247		0.518966		0.395842		0.305514
	220.4	1.00047		0.87295		0.683177		0.520192		0.39663		0.306137
	220.6	1.00178		0.873633		0.684205		0.521455		0.39736		0.306862
	220.8	1.00307		0.874316		0.685264		0.522578		0.398004		0.307608
	221	1.00419		0.87485		0.686078		0.523425		0.398422		0.308259
	221.2	1.00506		0.875225		0.686628		0.523961		0.398583		0.308723
	221.4	1.00559		0.875437		0.686942		0.524285		0.398492		0.308931
	221.6	1.00577		0.875539		0.687098		0.524464		0.398339		0.30908
	221.8	1.00569		0.875499		0.687002		0.524409		0.398079		0.309119
	222	1.00572		0.875588		0.687064		0.524336		0.397882		0.309101
	222.2	1.0058		0.875621		0.687156		0.52415		0.397615		0.308842
	222.4	1.00615		0.875761		0.687453		0.523942		0.397551		0.308633
	222.6	1.00668		0.876062		0.687959		0.523879		0.397709		0.308483
	222.8	1.00744		0.876762		0.688877		0.524254		0.398154		0.308475
	223	1.00814		0.877585		0.689869		0.524806		0.398651		0.308539
	223.2	1.00891		0.878634		0.690948		0.525536		0.399307		0.308923
	223.4	1.00982		0.879952		0.692167		0.526528		0.400167		0.309536
	223.6	1.01079		0.881402		0.693333		0.527701		0.4011		0.310128
	223.8	1.01186		0.882811		0.694355		0.528932		0.402034		0.310685
	224	1.01293		0.884106		0.695101		0.530012		0.402842		0.311242
	224.2	1.01391		0.885176		0.695664		0.530855		0.403379		0.311584
	224.4	1.01449		0.885845		0.695908		0.531336		0.40345		0.31161
	224.6	1.01471		0.88623		0.695827		0.531504		0.403073		0.311519
	224.8	1.01439		0.886173		0.695325		0.53124		0.402236		0.311239
	225	1.01375		0.885722		0.694567		0.530696		0.401188		0.310703
	225.2	1.01304		0.885019		0.693674		0.530011		0.4003		0.310187
	225.4	1.01255		0.884194		0.692716		0.529331		0.399705		0.309736
	225.6	1.01242		0.883364		0.691986		0.52881		0.399527		0.309418
	225.8	1.01279		0.882746		0.691632		0.528771		0.399866		0.309432
	226	1.01353		0.882458		0.691605		0.529235		0.400685		0.309842
	226.2	1.01435		0.882414		0.69182		0.530063		0.401557		0.310342
	226.4	1.01508		0.88255		0.692187		0.53098		0.402351		0.310836
	226.6	1.01569		0.88279		0.692551		0.531855		0.403002		0.311271
	226.8	1.01637		0.883228		0.692932		0.532692		0.403616		0.311694
	227	1.01711		0.883818		0.693499		0.533444		0.404144		0.31197
	227.2	1.01791		0.884484		0.694156		0.533985		0.404578		0.312223
	227.4	1.01875		0.88517		0.694839		0.534418		0.404865		0.312503
	227.6	1.01955		0.88591		0.695472		0.534749		0.405018		0.312851
	227.8	1.0202		0.886682		0.69611		0.534908		0.404907		0.313099
	228	1.02063		0.887501		0.696745		0.534912		0.404612		0.31333
	228.2	1.02096		0.888379		0.697415		0.534919		0.404322		0.313527
	228.4	1.02111		0.889171		0.69823		0.534816		0.404175		0.313673
	228.6	1.02122		0.889914		0.699244		0.534655		0.404257		0.313768
	228.8	1.02145		0.890784		0.700488		0.534739		0.40473		0.314063
	229	1.02203		0.891885		0.701901		0.535237		0.405492		0.314663
	229.2	1.02274		0.893084		0.703277		0.535959		0.406452		0.315474
	229.4	1.02364		0.894448		0.704539		0.536999		0.407487		0.316475
	229.6	1.02442		0.895739		0.705569		0.538087		0.4083		0.317324
	229.8	1.02485		0.896709		0.706193		0.538759		0.408749		0.317783
	230	1.02493		0.897272		0.706299		0.538842		0.409		0.317837
	230.2	1.02484		0.89762		0.706033		0.538612		0.409082		0.317609
	230.4	1.02458		0.89779		0.705491		0.538159		0.409068		0.317258
	230.6	1.02418		0.897864		0.704823		0.537563		0.409009		0.316927
	230.8	1.02381		0.897828		0.704111		0.536885		0.408937		0.31671
	231	1.02349		0.897835		0.703611		0.536411		0.408912		0.316586
	231.2	1.02346		0.897984		0.703519		0.536175		0.409113		0.316621
	231.4	1.02367		0.898267		0.70373		0.536135		0.409362		0.316594
	231.6	1.02416		0.898609		0.704203		0.536277		0.40971		0.316537
	231.8	1.0248		0.898945		0.704943		0.536592		0.410144		0.316476
	232	1.02554		0.899246		0.705857		0.536996		0.410595		0.316606
	232.2	1.0262		0.899411		0.706723		0.537474		0.410858		0.316761
	232.4	1.02698		0.899538		0.707557		0.538158		0.41111		0.317016
	232.6	1.02784		0.899739		0.708333		0.539		0.411375		0.31737
	232.8	1.02854		0.899858		0.708755		0.539756		0.411563		0.317575
	233	1.02911		0.899905		0.708782		0.540423		0.411632		0.317453
	233.2	1.0295		0.899928		0.708542		0.540963		0.411675		0.31718
	233.4	1.02961		0.899809		0.707975		0.541205		0.411833		0.316858
	233.6	1.02951		0.899554		0.707045		0.541252		0.412155		0.316536
	233.8	1.02944		0.89947		0.706145		0.541484		0.412624		0.316455
	234	1.02927		0.899317		0.705343		0.541654		0.41295		0.316539
	234.2	1.02915		0.89915		0.704735		0.54166		0.413067		0.316676
	234.4	1.02914		0.89913		0.704512		0.541589		0.412914		0.316839
	234.6	1.02932		0.899312		0.704759		0.541566		0.412471		0.317034
	234.8	1.0296		0.899412		0.705195		0.541336		0.411667		0.317072
	235	1.03002		0.899621		0.705652		0.541061		0.410661		0.31698
	235.2	1.03042		0.899874		0.706104		0.540686		0.409617		0.316834
	235.4	1.03078		0.900018		0.706579		0.540183		0.408644		0.3167
	235.6	1.03108		0.900055		0.707051		0.539623		0.407832		0.316699
	235.8	1.0314		0.900157		0.707586		0.539174		0.407249		0.316731
	236	1.03193		0.900508		0.70835		0.539027		0.407216		0.316964
	236.2	1.03264		0.901181		0.709203		0.539218		0.407671		0.317372
	236.4	1.03345		0.902179		0.709906		0.539668		0.408454		0.317878
	236.6	1.03435		0.903463		0.710579		0.54037		0.409584		0.318446
	236.8	1.0353		0.904959		0.711428		0.541298		0.411069		0.319302
	237	1.03619		0.906348		0.712203		0.542234		0.412667		0.320204
	237.2	1.03714		0.907578		0.712874		0.543252		0.414297		0.321059
	237.4	1.03818		0.908688		0.713526		0.54428		0.415706		0.321798
	237.6	1.03918		0.909546		0.714047		0.544963		0.416525		0.322208
	237.8	1.04032		0.910417		0.714518		0.545485		0.417092		0.322441
	238	1.04137		0.91131		0.714997		0.545826		0.417419		0.322554
	238.2	1.04222		0.912148		0.715497		0.546055		0.417446		0.32264
	238.4	1.04295		0.912895		0.716071		0.546301		0.417483		0.32271
	238.6	1.04379		0.913791		0.716768		0.546915		0.417827		0.322918
	238.8	1.04457		0.914591		0.717348		0.547616		0.418252		0.323038
	239	1.04542		0.915257		0.717938		0.548322		0.418715		0.323192
	239.2	1.04622		0.915766		0.718519		0.548915		0.419249		0.323341
	239.4	1.04699		0.916208		0.719203		0.549443		0.419751		0.323579
	239.6	1.04759		0.916511		0.719878		0.549803		0.420233		0.323987
	239.8	1.04796		0.916741		0.72039		0.549977		0.420453		0.324521
	240	1.04813		0.917009		0.720845		0.550058		0.420479		0.325118
	240.2	1.04818		0.917263		0.721429		0.550164		0.420309		0.32578
	240.4	1.0481		0.917395		0.721924		0.550209		0.419919		0.326333
	240.6	1.04793		0.917359		0.722098		0.550075		0.41922		0.32655
	240.8	1.04767		0.917029		0.722047		0.549772		0.418397		0.32643
	241	1.04725		0.916532		0.721703		0.549368		0.417517		0.326023
	241.2	1.04685		0.916098		0.72116		0.548815		0.416759		0.32548
	241.4	1.04653		0.915855		0.72062		0.54837		0.416297		0.325056
	241.6	1.04627		0.915768		0.720299		0.548213		0.416156		0.324788
	241.8	1.04625		0.916061		0.720364		0.548599		0.416376		0.324804
	242	1.04661		0.916536		0.720736		0.549353		0.416965		0.324933
	242.2	1.04729		0.917174		0.721209		0.550388		0.417791		0.325066
	242.4	1.04815		0.917894		0.721637		0.551361		0.418635		0.325089
	242.6	1.04915		0.918647		0.722173		0.552099		0.419369		0.325114
	242.8	1.05012		0.919186		0.722605		0.552451		0.419902		0.324961
	243	1.05104		0.919649		0.72305		0.552645		0.420141		0.324719
	243.2	1.05184		0.919981		0.723447		0.552793		0.420074		0.324418
	243.4	1.05252		0.920272		0.723855		0.553054		0.419827		0.324083
	243.6	1.05317		0.920566		0.724269		0.553505		0.419672		0.323719
	243.8	1.05377		0.920968		0.72482		0.554127		0.41968		0.323489
	244	1.05434		0.92134		0.725369		0.554696		0.419861		0.323406
	244.2	1.05479		0.921612		0.725835		0.555137		0.420171		0.323512
	244.4	1.05513		0.921635		0.726153		0.555434		0.420569		0.323769
	244.6	1.05538		0.921592		0.726368		0.55567		0.421065		0.32423
	244.8	1.05568		0.921601		0.726407		0.555687		0.4215		0.324868
	245	1.05595		0.921673		0.726388		0.555773		0.421743		0.32564
	245.2	1.05628		0.921927		0.726477		0.555947		0.421987		0.326396
	245.4	1.05657		0.92238		0.726593		0.555992		0.422194		0.327012
	245.6	1.05675		0.922788		0.726545		0.555717		0.422229		0.327423
	245.8	1.05679		0.923106		0.726325		0.555294		0.422218		0.327652
	246	1.05676		0.923534		0.725878		0.554779		0.422275		0.327758
	246.2	1.0566		0.923942		0.725211		0.554249		0.422189		0.327721
	246.4	1.05644		0.924307		0.724409		0.553851		0.421988		0.327558
	246.6	1.05617		0.924661		0.723501		0.553642		0.421535		0.327145
	246.8	1.05604		0.925177		0.722787		0.553778		0.421058		0.326676
	247	1.056		0.925646		0.72227		0.554039		0.420606		0.326089
	247.2	1.05622		0.926191		0.721949		0.554334		0.420299		0.32557
	247.4	1.05657		0.926766		0.721906		0.554581		0.42006		0.32523
	247.6	1.05717		0.927388		0.722265		0.554909		0.420119		0.32528
	247.8	1.05777		0.927945		0.722744		0.55537		0.420318		0.325557
	248	1.05848		0.928549		0.723381		0.555947		0.420685		0.326132
	248.2	1.05907		0.929046		0.724186		0.556423		0.421147		0.326781
	248.4	1.05965		0.929555		0.72511		0.556885		0.421681		0.327422
	248.6	1.06031		0.930242		0.726138		0.55746		0.422197		0.327954
	248.8	1.06108		0.931075		0.72721		0.557861		0.422777		0.32831
	249	1.06181		0.931831		0.728207		0.558065		0.423293		0.328386
	249.2	1.06263		0.932576		0.729172		0.558326		0.423926		0.328399
	249.4	1.06346		0.93334		0.730025		0.558717		0.424791		0.328416
	249.6	1.06413		0.934061		0.730652		0.559211		0.425829		0.328429
	249.8	1.06463		0.934611		0.731245		0.559899		0.426786		0.328555
	250	1.06506		0.935116		0.731823		0.560645		0.427622		0.328717
	250.2	1.06558		0.935786		0.732449		0.561455		0.428262		0.328826
	250.4	1.0664		0.936666		0.733342		0.562325		0.428784		0.32904
	250.6	1.0674		0.937435		0.734377		0.562941		0.429089		0.329358
	250.8	1.06842		0.938189		0.735306		0.563327		0.42932		0.329747
	251	1.06937		0.938975		0.736215		0.563725		0.429604		0.330228
	251.2	1.07014		0.939718		0.737079		0.564175		0.429986		0.330894
	251.4	1.07062		0.940416		0.737762		0.564625		0.430381		0.331544
	251.6	1.07091		0.941165		0.738469		0.565053		0.430776		0.332163
	251.8	1.07103		0.941813		0.739245		0.565374		0.431027		0.332472
	252	1.07112		0.942416		0.740099		0.565708		0.431174		0.332648
	252.2	1.07108		0.942852		0.74081		0.566011		0.431091		0.332558
	252.4	1.07097		0.942993		0.741348		0.566171		0.430797		0.332336
	252.6	1.0709		0.942902		0.741809		0.56635		0.430627		0.332165
	252.8	1.07099		0.94275		0.742338		0.56661		0.430712		0.332338
	253	1.0711		0.942432		0.742672		0.566773		0.430865		0.332661
	253.2	1.07132		0.941968		0.74291		0.566902		0.431044		0.333024
	253.4	1.07178		0.941521		0.743295		0.567098		0.43128		0.333461
	253.6	1.07247		0.941206		0.743687		0.567229		0.431391		0.333719
	253.8	1.07336		0.941044		0.74404		0.567253		0.43146		0.333801
	254	1.07434		0.94092		0.744393		0.567074		0.431512		0.33381
	254.2	1.07537		0.940927		0.744834		0.566813		0.431661		0.333923
	254.4	1.07635		0.941131		0.745185		0.566676		0.43194		0.334047
	254.6	1.07733		0.941527		0.745422		0.566768		0.432249		0.334172
	254.8	1.07817		0.941946		0.745488		0.566958		0.432292		0.334133
	255	1.07889		0.942474		0.74556		0.567289		0.432104		0.333879
	255.2	1.07937		0.942997		0.745537		0.567588		0.431614		0.33342
	255.4	1.07954		0.943359		0.745312		0.567702		0.430839		0.332689
	255.6	1.0793		0.943521		0.745065		0.567626		0.429935		0.331958
	255.8	1.07876		0.943452		0.744807		0.567508		0.429025		0.331359
	256	1.07822		0.943208		0.744499		0.567263		0.428169		0.331184
	256.2	1.07783		0.942942		0.744326		0.566977		0.427635		0.331438
	256.4	1.07769		0.942872		0.744402		0.566754		0.427394		0.332136
	256.6	1.07794		0.943033		0.744607		0.566681		0.427529		0.332965
	256.8	1.07859		0.943576		0.745125		0.566788		0.428118		0.333908
	257	1.07934		0.944434		0.746003		0.567138		0.429092		0.334822
	257.2	1.08009		0.945415		0.747035		0.567592		0.4301		0.335574
	257.4	1.08076		0.946272		0.748068		0.567967		0.431147		0.336199
	257.6	1.08121		0.946965		0.749058		0.568228		0.432088		0.336766
	257.8	1.0815		0.947445		0.749914		0.568555		0.43286		0.337315
	258	1.08171		0.947748		0.750597		0.569083		0.433517		0.337731
	258.2	1.08197		0.947946		0.751037		0.569738		0.434113		0.338086
	258.4	1.08229		0.948167		0.751386		0.570619		0.434591		0.338357
	258.6	1.08267		0.948548		0.751714		0.571686		0.435006		0.338697
	258.8	1.08311		0.949154		0.751831		0.572742		0.435386		0.339009
	259	1.08357		0.949914		0.751616		0.573565		0.435623		0.339304
	259.2	1.08398		0.950701		0.751223		0.574237		0.43571		0.339615
	259.4	1.08423		0.951259		0.750473		0.574677		0.435548		0.339799
	259.6	1.08439		0.951577		0.749517		0.574922		0.435205		0.339809
	259.8	1.08443		0.951804		0.74864		0.575071		0.434818		0.339624
	260	1.08469		0.952125		0.748147		0.575367		0.43457		0.339433
	260.2	1.08527		0.952599		0.748068		0.57578		0.434501		0.339182
	260.4	1.08607		0.953355		0.748488		0.576338		0.434571		0.339008
	260.6	1.08694		0.954245		0.749191		0.576947		0.434631		0.338853
	260.8	1.08782		0.955027		0.750041		0.577378		0.434552		0.338745
	261	1.08838		0.955519		0.750749		0.577402		0.434278		0.338505
	261.2	1.08851		0.955769		0.751306		0.577115		0.433894		0.338082
	261.4	1.08835		0.95582		0.751946		0.57668		0.433543		0.337536
	261.6	1.08823		0.955879		0.752868		0.576288		0.433429		0.336984
	261.8	1.08841		0.956219		0.75396		0.576077		0.433665		0.336573
	262	1.08889		0.956824		0.755272		0.576263		0.434242		0.336372
	262.2	1.08975		0.957635		0.756636		0.57675		0.435066		0.336482
	262.4	1.09084		0.958558		0.757694		0.577286		0.436049		0.336738
	262.6	1.09203		0.959461		0.758334		0.57776		0.437034		0.337211
	262.8	1.09305		0.960084		0.758692		0.578225		0.437859		0.337722
	263	1.09391		0.960536		0.758847		0.578565		0.438438		0.338206
	263.2	1.09463		0.960795		0.758869		0.578769		0.438803		0.338655
	263.4	1.09536		0.961005		0.758822		0.578912		0.438966		0.339148
	263.6	1.09609		0.961193		0.758639		0.579013		0.438863		0.339559
	263.8	1.09689		0.961458		0.758288		0.578998		0.4386		0.339915
	264	1.09765		0.961791		0.757861		0.578965		0.438222		0.340232
	264.2	1.09822		0.96223		0.757436		0.578839		0.437771		0.340485
	264.4	1.09844		0.962581		0.757007		0.578561		0.437242		0.340628
	264.6	1.09823		0.962808		0.756622		0.578123		0.436757		0.340597
	264.8	1.09769		0.962974		0.756488		0.577611		0.436365		0.340432
	265	1.09699		0.962993		0.756605		0.576974		0.436044		0.340198
	265.2	1.09649		0.963035		0.756987		0.576516		0.435967		0.340049
	265.4	1.0963		0.963273		0.757656		0.576437		0.436203		0.340068
	265.6	1.09639		0.963531		0.758474		0.576694		0.436744		0.34027
	265.8	1.0966		0.963714		0.759162		0.577098		0.437456		0.340521
	266	1.09691		0.964036		0.75973		0.577658		0.438375		0.34075
	266.2	1.0973		0.964397		0.760242		0.578247		0.439284		0.340944
	266.4	1.09754		0.964748		0.760651		0.578723		0.440166		0.341082
	266.6	1.09782		0.965211		0.76093		0.579085		0.440952		0.341212
	266.8	1.09828		0.965759		0.761077		0.579485		0.441594		0.341428
	267	1.09898		0.966495		0.761135		0.580063		0.442112		0.341894
	267.2	1.09974		0.967325		0.761107		0.580731		0.442446		0.342422
	267.4	1.1008		0.968156		0.761176		0.581579		0.442743		0.343011
	267.6	1.10197		0.968936		0.761567		0.582596		0.442965		0.343553
	267.8	1.10315		0.969718		0.762302		0.583756		0.443193		0.344153
	268	1.10419		0.970315		0.763256		0.584871		0.443438		0.344707
	268.2	1.10517		0.970908		0.764329		0.58601		0.443743		0.345306
	268.4	1.106		0.971492		0.765429		0.586977		0.443833		0.34587
	268.6	1.10673		0.972006		0.766364		0.587797		0.443819		0.346423
	268.8	1.10738		0.972485		0.767156		0.588569		0.443852		0.346894
	269	1.10783		0.972818		0.767657		0.58916		0.443747		0.347154
	269.2	1.10798		0.972823		0.767791		0.589286		0.443375		0.347068
	269.4	1.10782		0.972571		0.767587		0.588949		0.442904		0.346604
	269.6	1.10764		0.972365		0.767302		0.588344		0.442467		0.345972
	269.8	1.10747		0.97209		0.766912		0.587445		0.441999		0.345258
	270	1.10739		0.971921		0.766474		0.586572		0.4417		0.344668
	270.2	1.10755		0.971896		0.766122		0.586018		0.441606		0.344282
	270.4	1.10805		0.972257		0.766075		0.585931		0.441718		0.344354
	270.6	1.10854		0.972768		0.766122		0.585962		0.441858		0.344763
	270.8	1.1089		0.973275		0.76624		0.586004		0.441935		0.345238
	271	1.10912		0.973539		0.766383		0.585974		0.441916		0.345567
	271.2	1.10918		0.973582		0.766535		0.58587		0.441945		0.345758
	271.4	1.10908		0.973346		0.766548		0.585762		0.441969		0.345788
	271.6	1.10885		0.973		0.766585		0.585766		0.441935		0.345609
	271.8	1.10872		0.972778		0.766724		0.585992		0.441908		0.345366
	272	1.10867		0.972714		0.766949		0.58632		0.441866		0.345064
	272.2	1.10875		0.972808		0.767256		0.586799		0.441852		0.344703
	272.4	1.10882		0.972932		0.767616		0.587401		0.441872		0.344239
	272.6	1.10894		0.972989		0.767884		0.588037		0.441823		0.343757
	272.8	1.10911		0.973109		0.768159		0.588635		0.441753		0.343426
	273	1.10953		0.973554		0.768595		0.589339		0.441933		0.343379
	273.2	1.11027		0.974403		0.769145		0.590198		0.442448		0.343792
	273.4	1.11126		0.975453		0.76963		0.591012		0.44312		0.344528
	273.6	1.11244		0.976742		0.770281		0.591913		0.444014		0.345459
	273.8	1.1137		0.978173		0.771198		0.592875		0.445115		0.346479
	274	1.11497		0.979615		0.772364		0.593749		0.44626		0.347626
	274.2	1.11601		0.980784		0.773573		0.594276		0.447234		0.348652
	274.4	1.11693		0.981711		0.774858		0.594682		0.448187		0.349563
	274.6	1.11768		0.982312		0.775893		0.594963		0.449092		0.350361
	274.8	1.11826		0.982556		0.776588		0.595149		0.449871		0.350988
	275	1.11871		0.982519		0.777089		0.595299		0.450346		0.351415
	275.2	1.11906		0.98243		0.777601		0.595538		0.450598		0.351711
	275.4	1.11947		0.982407		0.778131		0.59573		0.450744		0.351828
	275.6	1.12007		0.98262		0.778795		0.596005		0.450858		0.351857
	275.8	1.12089		0.98305		0.779583		0.596469		0.45098		0.351871
	276	1.12168		0.983529		0.780131		0.596986		0.451069		0.351864
	276.2	1.12243		0.983986		0.780355		0.597435		0.451003		0.351839
	276.4	1.12308		0.984517		0.780463		0.597864		0.450902		0.351971
	276.6	1.12363		0.985005		0.780472		0.598031		0.45084		0.352154
	276.8	1.12393		0.98525		0.780182		0.597712		0.450675		0.352204
	277	1.12411		0.985192		0.779806		0.596939		0.450334		0.351962
	277.2	1.12424		0.984961		0.779537		0.595959		0.450054		0.351434
	277.4	1.12445		0.984672		0.779415		0.594945		0.449856		0.350766
	277.6	1.12483		0.98435		0.77944		0.594186		0.449798		0.350064
	277.8	1.12539		0.984173		0.779667		0.593889		0.449968		0.349514
	278	1.12599		0.984213		0.779954		0.594153		0.450505		0.349215
	278.2	1.12645		0.984403		0.780208		0.594851		0.45108		0.349178
	278.4	1.12657		0.984659		0.780423		0.595772		0.451561		0.349238
	278.6	1.12631		0.984987		0.780549		0.596761		0.451874		0.349367
	278.8	1.12575		0.985474		0.780543		0.597705		0.452032		0.349474
	279	1.12511		0.98625		0.780559		0.598529		0.452117		0.349639
	279.2	1.12464		0.987352		0.780682		0.599328		0.452302		0.349928
	279.4	1.12438		0.98852		0.780669		0.60002		0.452434		0.350233
	279.6	1.12427		0.989652		0.780563		0.600513		0.452378		0.350528
	279.8	1.12434		0.990576		0.78055		0.600814		0.45222		0.350748
	280	1.12465		0.991262		0.780736		0.600999		0.452094		0.35099
	280.2	1.12492		0.991621		0.780935		0.600837		0.4519		0.351145
	280.4	1.12518		0.991773		0.781231		0.600504		0.451628		0.351171
	280.6	1.12557		0.991746		0.781604		0.600092		0.451398		0.351086
	280.8	1.1261		0.991651		0.782005		0.599691		0.451322		0.351047
	281	1.12667		0.991476		0.782368		0.59933		0.451292		0.350928
	281.2	1.12744		0.991228		0.782782		0.59914		0.45144		0.350747
	281.4	1.12846		0.991053		0.783338		0.599136		0.451889		0.350738
	281.6	1.12946		0.991012		0.784046		0.599284		0.452603		0.350995
	281.8	1.13029		0.991081		0.784915		0.599602		0.453281		0.35139
	282	1.13092		0.991239		0.785763		0.600061		0.453807		0.351849
	282.2	1.13138		0.991568		0.786492		0.60062		0.454055		0.35237
	282.4	1.1316		0.992065		0.787095		0.601201		0.453962		0.352879
	282.6	1.13161		0.992655		0.787527		0.601777		0.453602		0.353192
	282.8	1.13159		0.993269		0.787736		0.602186		0.453056		0.353291
	283	1.13171		0.993939		0.787879		0.602441		0.45244		0.353316
	283.2	1.13205		0.994721		0.788116		0.602696		0.451865		0.353351
	283.4	1.1325		0.995488		0.788293		0.603002		0.451468		0.353383
	283.6	1.13308		0.996331		0.788454		0.60337		0.451236		0.353561
	283.8	1.13365		0.997264		0.7886		0.603794		0.451233		0.353864
	284	1.1342		0.998245		0.788775		0.604247		0.451422		0.354153
	284.2	1.13454		0.998942		0.788887		0.604506		0.45175		0.354358
	284.4	1.1348		0.999344		0.789095		0.604529		0.452206		0.354522
	284.6	1.13504		0.9994		0.789394		0.604292		0.452687		0.354572
	284.8	1.1355		0.99927		0.789903		0.603959		0.453199		0.354683
	285	1.13613		0.999057		0.790431		0.603681		0.453699		0.354889
	285.2	1.13695		0.998954		0.790976		0.603598		0.454211		0.355199
	285.4	1.13792		0.999047		0.791451		0.603738		0.454655		0.355442
	285.6	1.13906		0.999319		0.791898		0.604098		0.455026		0.355695
	285.8	1.1401		0.999748		0.792182		0.60449		0.455336		0.355945
	286	1.14087		1.00015		0.792367		0.604858		0.455624		0.356048
	286.2	1.14136		1.00047		0.792416		0.605083		0.45582		0.35598
	286.4	1.14169		1.00071		0.792334		0.605092		0.455868		0.355891
	286.6	1.14196		1.00102		0.792235		0.605091		0.455945		0.355833
	286.8	1.14219		1.00138		0.792323		0.605257		0.456018		0.355752
	287	1.14242		1.00183		0.792618		0.605462		0.456113		0.355847
	287.2	1.14257		1.00237		0.793101		0.605673		0.456289		0.356017
	287.4	1.14258		1.00295		0.793874		0.60602		0.456678		0.356195
	287.6	1.14234		1.00345		0.79472		0.606392		0.457151		0.356264
	287.8	1.14193		1.00376		0.795475		0.606795		0.457737		0.35632
	288	1.14144		1.00377		0.796111		0.607118		0.458344		0.356256
	288.2	1.14094		1.00357		0.796672		0.607422		0.458855		0.356168
	288.4	1.14045		1.00325		0.797003		0.60766		0.459177		0.356051
	288.6	1.14012		1.00298		0.797219		0.60792		0.459372		0.355975
	288.8	1.14009		1.00297		0.79734		0.608053		0.459588		0.355952
	289	1.14041		1.00335		0.797415		0.60825		0.459933		0.356065
	289.2	1.14109		1.00405		0.797505		0.608615		0.460489		0.356412
	289.4	1.14196		1.00495		0.797572		0.609127		0.461184		0.356954
	289.6	1.14291		1.00595		0.797674		0.609674		0.461907		0.357616
	289.8	1.14382		1.00683		0.79791		0.610292		0.462364		0.358339
	290	1.14466		1.00761		0.79837		0.610979		0.462536		0.359028
	290.2	1.14539		1.00834		0.799112		0.611682		0.462536		0.35964
	290.4	1.14611		1.00913		0.800289		0.612402		0.462369		0.360342
	290.6	1.1468		1.0098		0.801454		0.613054		0.462035		0.361075
	290.8	1.14732		1.01021		0.802311		0.613687		0.461696		0.361613
	291	1.14774		1.01049		0.802807		0.614366		0.461432		0.362006
	291.2	1.14818		1.01072		0.802938		0.615088		0.461207		0.36222
	291.4	1.14855		1.01072		0.802613		0.61575		0.461023		0.36213
	291.6	1.1487		1.01052		0.802089		0.616183		0.460913		0.361754
	291.8	1.14878		1.0103		0.801549		0.616395		0.460853		0.36132
	292	1.14874		1.01006		0.800999		0.61633		0.460721		0.360852
	292.2	1.14862		1.00982		0.800553		0.616053		0.460535		0.360356
	292.4	1.14866		1.00966		0.800139		0.615534		0.46041		0.359824
	292.6	1.14898		1.00974		0.799918		0.615177		0.460468		0.359308
	292.8	1.14945		1.01014		0.799945		0.614993		0.460686		0.358904
	293	1.14993		1.01073		0.800277		0.614945		0.4611		0.3586
	293.2	1.15034		1.0114		0.800844		0.614962		0.461604		0.358455
	293.4	1.1507		1.01208		0.8018		0.615249		0.462077		0.358421
	293.6	1.15099		1.01272		0.802967		0.615526		0.462442		0.358489
	293.8	1.15128		1.01323		0.804223		0.615697		0.462745		0.358565
	294	1.15167		1.01363		0.805476		0.615835		0.462902		0.358777
	294.2	1.1522		1.01378		0.806358		0.615995		0.46293		0.358976
	294.4	1.15276		1.01382		0.806821		0.616134		0.462951		0.359243
	294.6	1.15344		1.01382		0.806932		0.616209		0.462926		0.359572
	294.8	1.15403		1.01386		0.806768		0.616254		0.462773		0.359945
	295	1.15444		1.01385		0.806187		0.616322		0.462557		0.36023
	295.2	1.15468		1.01394		0.805545		0.616335		0.462399		0.360609
	295.4	1.15475		1.01399		0.804884		0.616046		0.462238		0.361057
	295.6	1.15455		1.01392		0.804256		0.615588		0.462028		0.361479
	295.8	1.15435		1.01379		0.803686		0.61511		0.46196		0.361842
	296	1.15437		1.01382		0.803376		0.614633		0.462058		0.362219
	296.2	1.15472		1.01418		0.803379		0.614434		0.462332		0.362617
	296.4	1.15522		1.01477		0.80366		0.61459		0.46269		0.363005
	296.6	1.15574		1.01549		0.804079		0.615044		0.463143		0.363403
	296.8	1.1563		1.01625		0.804608		0.615761		0.463505		0.363851
	297	1.15688		1.01696		0.805307		0.616597		0.463871		0.364302
	297.2	1.15728		1.01751		0.806079		0.61735		0.4643		0.364701
	297.4	1.15777		1.01801		0.806869		0.618086		0.464848		0.364944
	297.6	1.15854		1.01849		0.807642		0.61895		0.465472		0.365115
	297.8	1.15941		1.0189		0.808285		0.619845		0.466153		0.365126
	298	1.16012		1.01914		0.808709		0.620548		0.466686		0.364905
	298.2	1.15994		1.01917		0.808736		0.62019		0.4665		0.364991
	298.4	1.16044		1.01936		0.809097		0.620428		0.466792		0.364747
	298.6	1.1609		1.01948		0.809367		0.620559		0.46703		0.364394
	298.8	1.16131		1.01952		0.809546		0.620584		0.467212		0.363933
	299	1.16169		1.01948		0.809634		0.620502		0.467339		0.363364
	299.2	1.16202		1.01937		0.809631		0.620314		0.467411		0.362686
	299.4	1.16231		1.01918		0.809537		0.620019		0.467428		0.361899
	299.6	1.16257		1.01891		0.809352		0.619618		0.46739		0.361004
	299.8	1.16278		1.01857		0.809076		0.619109		0.467297		0.36
	300	1.16278		1.01857		0.809076		0.619109		0.467297		0.36
	300.2	1.16972		1.02211		0.81023		0.619735		0.467733		0.360706
	300.4	1.17616		1.02536		0.811282		0.62031		0.468102		0.361339
	300.6	1.18208		1.02833		0.812234		0.620834		0.468404		0.3619
	300.8	1.18749		1.03101		0.813086		0.621307		0.468639		0.362389
	301	1.19239		1.0334		0.813836		0.621729		0.468808		0.362806
	301.2	1.19677		1.0355		0.814486		0.6221		0.468909		0.363151
	301.4	1.20064		1.03732		0.815034		0.62242		0.468944		0.363424
	301.6	1.204		1.03884		0.815483		0.62269		0.468912		0.363624
	301.8	1.20685		1.04008		0.81583		0.622908		0.468814		0.363752
	302	1.20911		1.04066		0.81566		0.622734		0.468355		0.363445
	302.2	1.21089		1.04104		0.815535		0.622782		0.467892		0.363093
	302.4	1.21205		1.0412		0.815378		0.622879		0.467366		0.362746
	302.6	1.21254		1.04127		0.815271		0.6229		0.466927		0.362457
	302.8	1.21231		1.04118		0.815216		0.622812		0.466528		0.362307
	303	1.21177		1.04114		0.815301		0.622648		0.466079		0.362235
	303.2	1.21114		1.04115		0.815624		0.622358		0.465677		0.362302
	303.4	1.21062		1.0413		0.816024		0.622041		0.465477		0.362511
	303.6	1.21021		1.04141		0.816412		0.62174		0.465456		0.362735
	303.8	1.20994		1.04142		0.816712		0.621449		0.465548		0.362739
	304	1.2098		1.04135		0.817047		0.621309		0.465859		0.362713
	304.2	1.20972		1.04121		0.817235		0.621267		0.46627		0.362624
	304.4	1.20965		1.04094		0.817234		0.621208		0.46657		0.362351
	304.6	1.20965		1.04077		0.817264		0.621243		0.466735		0.36204
	304.8	1.20975		1.04063		0.817303		0.621412		0.46695		0.361848
	305	1.20976		1.04051		0.817334		0.621731		0.467153		0.361744
	305.2	1.20959		1.0403		0.817202		0.622218		0.467261		0.361623
	305.4	1.2094		1.03997		0.816997		0.622799		0.467393		0.361524
	305.6	1.20907		1.0393		0.816562		0.623215		0.467464		0.361234
	305.8	1.20843		1.03852		0.816045		0.623394		0.467351		0.360755
	306	1.2075		1.03773		0.815385		0.623139		0.467048		0.360106
	306.2	1.20644		1.03711		0.814723		0.622467		0.466739		0.359528
	306.4	1.20515		1.03656		0.814093		0.621603		0.466473		0.359058
	306.6	1.20369		1.03608		0.813555		0.620621		0.466145		0.358654
	306.8	1.2022		1.03558		0.813012		0.619523		0.465708		0.358252
	307	1.20084		1.03511		0.812409		0.618554		0.465249		0.357949
	307.2	1.19966		1.03454		0.811819		0.617721		0.464837		0.357726
	307.4	1.19876		1.03399		0.811272		0.617013		0.464471		0.357491
	307.6	1.19819		1.03358		0.81074		0.616493		0.464213		0.357332
	307.8	1.19789		1.03326		0.810227		0.616172		0.463984		0.357246
	308	1.19794		1.03321		0.809939		0.616055		0.463829		0.357276
	308.2	1.19826		1.03349		0.809991		0.616259		0.463774		0.357512
	308.4	1.19863		1.0339		0.810293		0.616587		0.463876		0.357937
	308.6	1.19883		1.03424		0.81081		0.617046		0.463967		0.358437
	308.8	1.19888		1.03441		0.811273		0.617502		0.463954		0.358794
	309	1.19859		1.03405		0.811452		0.617702		0.463746		0.358792
	309.2	1.19797		1.03316		0.811352		0.61759		0.46335		0.358343
	309.4	1.19721		1.03202		0.811028		0.617259		0.462863		0.357705
	309.6	1.19643		1.03082		0.81042		0.616607		0.462525		0.356956
	309.8	1.19561		1.02969		0.809822		0.615808		0.462356		0.356323
	310	1.19476		1.02891		0.809326		0.615086		0.46227		0.355962
	310.2	1.19392		1.02857		0.808889		0.614389		0.462083		0.355819
	310.4	1.19313		1.02869		0.808378		0.613799		0.461693		0.355752
	310.6	1.19248		1.02918		0.807828		0.61344		0.46109		0.355823
	310.8	1.19212		1.0299		0.807297		0.613177		0.460516		0.356037
	311	1.19193		1.03071		0.806811		0.612946		0.460113		0.356299
	311.2	1.19182		1.03141		0.806328		0.61275		0.45976		0.356516
	311.4	1.19176		1.03203		0.806153		0.612644		0.459489		0.356869
	311.6	1.19174		1.03263		0.806333		0.612642		0.459417		0.357411
	311.8	1.19153		1.03309		0.806618		0.612703		0.459363		0.357931
	312	1.19117		1.03326		0.806914		0.612842		0.459248		0.358232
	312.2	1.19066		1.03309		0.807061		0.613126		0.459079		0.35829
	312.4	1.18992		1.03234		0.806845		0.613276		0.458831		0.357829
	312.6	1.18883		1.03095		0.806239		0.613164		0.458304		0.356811
	312.8	1.18768		1.02924		0.805388		0.613031		0.457674		0.355533
	313	1.18666		1.0275		0.80433		0.612897		0.457039		0.354198
	313.2	1.18578		1.02587		0.803326		0.612643		0.456571		0.352859
	313.4	1.18504		1.02454		0.80253		0.61232		0.456054		0.351717
	313.6	1.18468		1.02378		0.802032		0.612119		0.455709		0.350975
	313.8	1.18465		1.02354		0.801854		0.61207		0.455521		0.350481
	314	1.18484		1.02372		0.801976		0.61215		0.455525		0.350262
	314.2	1.18525		1.02419		0.802321		0.61238		0.455663		0.350371
	314.4	1.18593		1.02487		0.802875		0.61285		0.45613		0.350789
	314.6	1.18642		1.02547		0.803404		0.613397		0.456648		0.351226
	314.8	1.18675		1.02597		0.803888		0.613928		0.457126		0.351698
	315	1.18685		1.02644		0.80435		0.614441		0.45753		0.352315
	315.2	1.18665		1.02678		0.804685		0.614807		0.457842		0.35281
	315.4	1.186		1.02683		0.804695		0.614984		0.4579		0.352817
	315.6	1.18522		1.0267		0.804542		0.615097		0.457833		0.352513
	315.8	1.18422		1.02637		0.804351		0.615078		0.457651		0.352085
	316	1.18307		1.02582		0.804216		0.614872		0.457316		0.351493
	316.2	1.18195		1.02525		0.803968		0.614657		0.4568		0.350946
	316.4	1.18102		1.02476		0.803684		0.614492		0.456291		0.350683
	316.6	1.1804		1.02439		0.803436		0.614276		0.455912		0.350604
	316.8	1.17993		1.02413		0.80321		0.613908		0.455688		0.350611
	317	1.17974		1.02399		0.802987		0.613499		0.455594		0.350791
	317.2	1.17989		1.02408		0.803087		0.613201		0.45586		0.351281
	317.4	1.18031		1.02442		0.803458		0.61295		0.456322		0.351948
	317.6	1.18081		1.02488		0.803907		0.612677		0.456898		0.352777
	317.8	1.18149		1.02547		0.804264		0.612503		0.457501		0.353639
	318	1.18213		1.02599		0.804451		0.612318		0.458006		0.354329
	318.2	1.18243		1.02616		0.804171		0.611887		0.458218		0.354569
	318.4	1.18259		1.02619		0.803698		0.611353		0.458342		0.354595
	318.6	1.18256		1.02611		0.803246		0.610832		0.4583		0.354463
	318.8	1.18234		1.02582		0.802782		0.610434		0.458102		0.354108
	319	1.1819		1.02524		0.802205		0.610203		0.457696		0.353478
	319.2	1.18151		1.02466		0.801804		0.610225		0.457146		0.352885
	319.4	1.18102		1.02395		0.801602		0.610456		0.45652		0.352356
	319.6	1.18068		1.02334		0.801653		0.610951		0.456075		0.352026
	319.8	1.18053		1.02292		0.802036		0.611482		0.455942		0.351994
	320	1.18058		1.02279		0.802786		0.611894		0.456171		0.352179
	320.2	1.18067		1.02287		0.803613		0.612166		0.456649		0.352389
	320.4	1.18071		1.02312		0.804401		0.612332		0.457244		0.352677
	320.6	1.18064		1.02338		0.805101		0.612435		0.457804		0.352994
	320.8	1.18041		1.02358		0.805697		0.61256		0.458174		0.353234
	321	1.18005		1.02371		0.806042		0.612656		0.45835		0.353401
	321.2	1.17963		1.02369		0.806169		0.612573		0.458476		0.353539
	321.4	1.17935		1.02357		0.80611		0.61237		0.458627		0.35358
	321.6	1.17902		1.02334		0.805761		0.611877		0.458705		0.353398
	321.8	1.17871		1.02306		0.805173		0.611275		0.458764		0.353127
	322	1.17852		1.02287		0.804696		0.61073		0.458826		0.352969
	322.2	1.17836		1.02274		0.804314		0.61041		0.458715		0.352954
	322.4	1.17802		1.02248		0.803753		0.610184		0.458241		0.352821
	322.6	1.17763		1.02199		0.803174		0.610091		0.457456		0.352587
	322.8	1.17734		1.02155		0.802794		0.610082		0.456645		0.352442
	323	1.17715		1.02114		0.802645		0.610134		0.456048		0.352303
	323.2	1.1772		1.0209		0.802873		0.610194		0.455768		0.352259
	323.4	1.17746		1.02085		0.803473		0.61016		0.455776		0.352355
	323.6	1.17787		1.021		0.804165		0.610117		0.45591		0.352523
	323.8	1.17823		1.02101		0.804617		0.609919		0.455951		0.35259
	324	1.17847		1.02086		0.804713		0.609693		0.455928		0.352728
	324.2	1.17836		1.02051		0.804412		0.609503		0.455639		0.352724
	324.4	1.17814		1.02013		0.803868		0.609487		0.455181		0.352684
	324.6	1.17791		1.01981		0.803151		0.609482		0.454779		0.352701
	324.8	1.17753		1.01952		0.802386		0.609446		0.454481		0.352663
	325	1.17709		1.01932		0.801689		0.609408		0.45428		0.352513
	325.2	1.17662		1.01921		0.801113		0.609261		0.454272		0.352357
	325.4	1.17608		1.01904		0.800739		0.609078		0.454368		0.352279
	325.6	1.1754		1.01876		0.800601		0.608947		0.454521		0.352206
	325.8	1.17477		1.01848		0.80066		0.609042		0.454682		0.352282
	326	1.17412		1.01811		0.800771		0.609131		0.454678		0.352316
	326.2	1.1737		1.01791		0.801062		0.609308		0.454746		0.352452
	326.4	1.17345		1.01797		0.801403		0.609406		0.45509		0.352567
	326.6	1.17338		1.01809		0.801737		0.609424		0.455605		0.352539
	326.8	1.1734		1.01818		0.802073		0.609294		0.456098		0.352365
	327	1.17359		1.01829		0.802467		0.60914		0.456588		0.352168
	327.2	1.17379		1.0182		0.802733		0.608938		0.456873		0.35182
	327.4	1.17397		1.01794		0.80285		0.608786		0.45694		0.351359
	327.6	1.17401		1.01785		0.802828		0.608822		0.456814		0.351059
	327.8	1.17387		1.01808		0.802735		0.609044		0.456444		0.35085
	328	1.17362		1.01853		0.802564		0.609424		0.455904		0.350799
	328.2	1.1731		1.01913		0.802282		0.609869		0.455285		0.350782
	328.4	1.17234		1.01985		0.802054		0.610406		0.454549		0.350797
	328.6	1.17159		1.02051		0.801967		0.611003		0.453823		0.350817
	328.8	1.17101		1.02092		0.8019		0.611474		0.453177		0.350823
	329	1.17059		1.02114		0.801787		0.611886		0.452609		0.350708
	329.2	1.17047		1.02129		0.801735		0.612312		0.452247		0.350646
	329.4	1.17069		1.0213		0.801659		0.612669		0.452088		0.350694
	329.6	1.17099		1.02123		0.801511		0.612679		0.452016		0.350637
	329.8	1.17126		1.02123		0.801312		0.612415		0.452139		0.350441
	330	1.1713		1.02102		0.800951		0.611813		0.452288		0.349997
	330.2	1.17128		1.02056		0.800487		0.611034		0.452373		0.349398
	330.4	1.17118		1.01998		0.799956		0.610078		0.452401		0.348755
	330.6	1.17122		1.01938		0.799414		0.609105		0.452441		0.348161
	330.8	1.17128		1.01871		0.798916		0.608311		0.452509		0.347704
	331	1.17134		1.01825		0.79856		0.60775		0.452737		0.347591
	331.2	1.17113		1.01803		0.7983		0.607199		0.452973		0.347739
	331.4	1.17054		1.01791		0.798094		0.606532		0.453035		0.34802
	331.6	1.16962		1.01786		0.797985		0.605904		0.452944		0.348566
	331.8	1.1686		1.01805		0.797901		0.605371		0.452775		0.349327
	332	1.16765		1.01831		0.797872		0.60496		0.452445		0.350125
	332.2	1.16679		1.01844		0.79774		0.604655		0.45206		0.350818
	332.4	1.16624		1.01856		0.797593		0.604595		0.4518		0.351357
	332.6	1.16596		1.0188		0.797504		0.604821		0.451855		0.351736
	332.8	1.16593		1.01904		0.797651		0.605185		0.452135		0.352043
	333	1.16599		1.01921		0.797929		0.605655		0.452637		0.352308
	333.2	1.16615		1.01956		0.798413		0.606189		0.453259		0.352513
	333.4	1.16631		1.02001		0.798982		0.606782		0.453913		0.352704
	333.6	1.16641		1.02039		0.799417		0.607268		0.454301		0.352781
	333.8	1.16656		1.02068		0.799546		0.607697		0.454573		0.35281
	334	1.16682		1.02092		0.799403		0.607907		0.454765		0.352736
	334.2	1.16722		1.02095		0.799101		0.607988		0.454905		0.352521
	334.4	1.16751		1.02078		0.798722		0.607949		0.455014		0.352219
	334.6	1.16762		1.02043		0.798359		0.607787		0.455102		0.351834
	334.8	1.16754		1.0199		0.798162		0.607482		0.455026		0.351313
	335	1.16736		1.01928		0.798193		0.607013		0.454858		0.350948
	335.2	1.16732		1.01875		0.798437		0.606679		0.454733		0.350891
	335.4	1.16742		1.01829		0.798735		0.606431		0.45465		0.351003
	335.6	1.16758		1.01778		0.798961		0.606194		0.454554		0.351166
	335.8	1.16768		1.0173		0.799014		0.605966		0.454545		0.351393
	336	1.16769		1.01697		0.798969		0.605954		0.454549		0.351469
	336.2	1.16761		1.0168		0.79888		0.60597		0.454562		0.351493
	336.4	1.16754		1.01673		0.798833		0.606021		0.454522		0.351421
	336.6	1.16738		1.01679		0.798983		0.60609		0.45452		0.351404
	336.8	1.16722		1.01694		0.799447		0.606131		0.454461		0.351335
	337	1.16708		1.01709		0.800111		0.606131		0.454379		0.351267
	337.2	1.16681		1.01715		0.80061		0.60595		0.45411		0.350929
	337.4	1.1664		1.01713		0.800907		0.605664		0.453767		0.35047
	337.6	1.16608		1.01716		0.800937		0.605384		0.45346		0.349912
	337.8	1.16564		1.01715		0.800622		0.605119		0.453176		0.349241
	338	1.16502		1.01708		0.80003		0.60484		0.452895		0.348523
	338.2	1.16437		1.01698		0.799637		0.604733		0.452846		0.34797
	338.4	1.1639		1.01695		0.79954		0.604706		0.45313		0.347711
	338.6	1.16365		1.01703		0.799751		0.604768		0.453805		0.347934
	338.8	1.16374		1.01716		0.800204		0.605043		0.454772		0.348572
	339	1.16406		1.01734		0.800766		0.605419		0.455897		0.349554
	339.2	1.16439		1.01753		0.801093		0.605777		0.456864		0.350717
	339.4	1.16453		1.01763		0.801098		0.606128		0.457447		0.351865
	339.6	1.16444		1.01757		0.800734		0.60642		0.457437		0.352571
	339.8	1.16427		1.01756		0.800174		0.606749		0.45708		0.353066
	340	1.164		1.01748		0.79951		0.607045		0.456519		0.353141
	340.2	1.16369		1.01731		0.798941		0.607199		0.455895		0.352915
	340.4	1.1635		1.01719		0.798464		0.607287		0.455295		0.352345
	340.6	1.16336		1.01717		0.797992		0.607295		0.454764		0.351621
	340.8	1.16302		1.01709		0.797289		0.607061		0.454107		0.35061
	341	1.16249		1.01708		0.796432		0.60676		0.453333		0.349598
	341.2	1.16191		1.01717		0.795394		0.606438		0.452602		0.348632
	341.4	1.16116		1.01724		0.794364		0.606109		0.451961		0.347767
	341.6	1.16037		1.01728		0.793542		0.605817		0.451511		0.34709
	341.8	1.15968		1.01741		0.793153		0.605472		0.45144		0.346571
	342	1.15919		1.01757		0.793002		0.605113		0.451667		0.346264
	342.2	1.15884		1.01762		0.793014		0.604922		0.452059		0.34619
	342.4	1.15865		1.01748		0.793146		0.604675		0.452431		0.346298
	342.6	1.15859		1.01721		0.793475		0.604418		0.452684		0.346573
	342.8	1.15863		1.01684		0.793884		0.604212		0.452672		0.347029
	343	1.15875		1.01634		0.79438		0.603958		0.452369		0.347445
	343.2	1.15888		1.01575		0.794811		0.603575		0.451793		0.347571
	343.4	1.15895		1.01518		0.795088		0.603264		0.451159		0.347435
	343.6	1.15903		1.01451		0.795163		0.60289		0.45055		0.346943
	343.8	1.15913		1.01375		0.795095		0.602447		0.449989		0.346241
	344	1.15914		1.01299		0.794885		0.601934		0.449502		0.345369
	344.2	1.15905		1.01232		0.794771		0.601417		0.449151		0.344533
	344.4	1.15901		1.01181		0.794892		0.601065		0.449004		0.343946
	344.6	1.15898		1.01154		0.795145		0.601061		0.449041		0.343801
	344.8	1.15895		1.01145		0.795493		0.601363		0.449336		0.344065
	345	1.15901		1.01163		0.796017		0.602028		0.44993		0.344721
	345.2	1.15914		1.01203		0.796484		0.602851		0.450751		0.345589
	345.4	1.15917		1.01247		0.796741		0.603569		0.451604		0.34645
	345.6	1.15912		1.01294		0.796816		0.604216		0.452383		0.347322
	345.8	1.15901		1.01331		0.796699		0.604689		0.45307		0.348123
	346	1.15893		1.01361		0.796521		0.604898		0.453683		0.34886
	346.2	1.15902		1.01401		0.796608		0.605167		0.454317		0.349623
	346.4	1.15931		1.01455		0.796867		0.605552		0.454906		0.350364
	346.6	1.15948		1.01491		0.796961		0.605816		0.455361		0.350797
	346.8	1.15949		1.0151		0.796747		0.60608		0.45557		0.350872
	347	1.15942		1.01521		0.79638		0.606358		0.455639		0.350661
	347.2	1.15933		1.01518		0.79581		0.606452		0.455475		0.35023
	347.4	1.15911		1.01508		0.795169		0.606317		0.45517		0.349679
	347.6	1.1589		1.01511		0.794801		0.606084		0.454847		0.349041
	347.8	1.15887		1.01539		0.794968		0.606018		0.454728		0.348541
	348	1.15898		1.01574		0.795401		0.606268		0.454657		0.348234
	348.2	1.15915		1.0161		0.795982		0.606818		0.454593		0.348196
	348.4	1.15947		1.01645		0.796738		0.607556		0.454578		0.348389
	348.6	1.16003		1.01675		0.797578		0.608368		0.454572		0.348784
	348.8	1.16061		1.01694		0.798369		0.609134		0.454432		0.349181
	349	1.1611		1.01693		0.799108		0.609694		0.454205		0.349472
	349.2	1.16152		1.01675		0.799775		0.609917		0.45391		0.349628
	349.4	1.16168		1.01624		0.800049		0.609752		0.453363		0.349525
	349.6	1.16151		1.01549		0.800019		0.609353		0.452513		0.349172
	349.8	1.161		1.0145		0.799687		0.608652		0.451381		0.348529
	350	1.16021		1.01321		0.799003		0.607715		0.449994		0.347674
	350.2	1.15906		1.01171		0.797936		0.60662		0.448455		0.346649
	350.4	1.15796		1.01043		0.796884		0.605656		0.446962		0.345752
	350.6	1.15698		1.00941		0.795887		0.604683		0.445718		0.345043
	350.8	1.15612		1.00861		0.794876		0.603737		0.444724		0.344612
	351	1.15526		1.00819		0.793999		0.602869		0.444116		0.34445
	351.2	1.15463		1.00821		0.793418		0.602378		0.443978		0.344575
	351.4	1.15426		1.00849		0.792942		0.602228		0.444343		0.344884
	351.6	1.15428		1.00904		0.792615		0.602502		0.445084		0.345443
	351.8	1.15473		1.00997		0.792594		0.603155		0.446217		0.346301
	352	1.15569		1.01118		0.792878		0.604153		0.447632		0.34747
	352.2	1.15689		1.01242		0.793292		0.605225		0.449119		0.348699
	352.4	1.15823		1.01373		0.793885		0.606389		0.450639		0.349965
	352.6	1.15939		1.01483		0.794389		0.607442		0.452152		0.351099
	352.8	1.16024		1.01557		0.794623		0.608169		0.453423		0.351913
	353	1.1606		1.01587		0.794384		0.608438		0.454182		0.352181
	353.2	1.1606		1.01585		0.793979		0.608371		0.454487		0.351982
	353.4	1.16011		1.01538		0.793477		0.6078		0.454348		0.351315
	353.6	1.15945		1.01473		0.793099		0.606995		0.45394		0.350376
	353.8	1.1587		1.01396		0.792942		0.606049		0.453356		0.349359
	354	1.15798		1.01318		0.793047		0.605062		0.452785		0.348412
	354.2	1.15713		1.0122		0.793074		0.604011		0.452159		0.347512
	354.4	1.15628		1.01118		0.793079		0.603177		0.451501		0.346796
	354.6	1.15523		1.01016		0.793013		0.602447		0.450718		0.346181
	354.8	1.15422		1.00936		0.792853		0.601994		0.449832		0.345725
	355	1.1533		1.00879		0.792613		0.60173		0.448823		0.345317
	355.2	1.1527		1.00859		0.792582		0.601764		0.447796		0.345107
	355.4	1.15234		1.00872		0.792711		0.601956		0.446831		0.345009
	355.6	1.15239		1.00915		0.792973		0.60228		0.44611		0.345192
	355.8	1.15259		1.00964		0.793201		0.60264		0.44582		0.345447
	356	1.15294		1.01018		0.793294		0.603091		0.445837		0.345864
	356.2	1.15322		1.01064		0.793062		0.603447		0.446092		0.34631
	356.4	1.15351		1.01104		0.792542		0.603696		0.446563		0.346736
	356.6	1.15381		1.01139		0.791881		0.603886		0.447096		0.347017
	356.8	1.15414		1.01169		0.791379		0.604053		0.447578		0.347231
	357	1.15449		1.01185		0.791241		0.604146		0.448197		0.347418
	357.2	1.15503		1.01191		0.791511		0.604189		0.449051		0.347623
	357.4	1.15559		1.01172		0.792037		0.604052		0.449894		0.347893
	357.6	1.1559		1.01122		0.792526		0.603795		0.450662		0.348083
	357.8	1.15589		1.01045		0.792834		0.603402		0.45118		0.348135
	358	1.15574		1.00966		0.793042		0.602997		0.451419		0.348175
	358.2	1.15532		1.00892		0.792988		0.602492		0.451219		0.348145
	358.4	1.15475		1.00838		0.79269		0.602024		0.450683		0.347979
	358.6	1.1541		1.00804		0.792296		0.6015		0.449915		0.347738
	358.8	1.15361		1.00803		0.792007		0.601097		0.449254		0.34759
	359	1.15323		1.00822		0.791703		0.600702		0.448771		0.347436
	359.2	1.15293		1.00852		0.791402		0.600417		0.44851		0.347315
	359.4	1.15263		1.00885		0.791098		0.600247		0.448504		0.347187
	359.6	1.15247		1.00918		0.790781		0.600243		0.448575		0.347158
	359.8	1.15241		1.00945		0.790378		0.600235		0.448657		0.347145
	360	1.15245		1.00972		0.790098		0.600392		0.44881		0.347087
	360.2	1.15263		1.01007		0.790157		0.600731		0.449057		0.346992
	360.4	1.15289		1.01045		0.79045		0.60112		0.449309		0.346931
	360.6	1.15321		1.01079		0.791064		0.601577		0.449613		0.346771
	360.8	1.15342		1.01101		0.791835		0.601995		0.449916		0.346546
	361	1.15337		1.01106		0.792475		0.60231		0.450018		0.346306
	361.2	1.15299		1.01088		0.79283		0.602479		0.449861		0.345996
	361.4	1.15242		1.01053		0.793023		0.602537		0.449434		0.345499
	361.6	1.15171		1.01005		0.792934		0.602508		0.448855		0.345004
	361.8	1.151		1.00967		0.792672		0.602581		0.448342		0.344633
	362	1.15034		1.00941		0.792337		0.602752		0.447955		0.344402
	362.2	1.14977		1.00926		0.791912		0.602947		0.447706		0.344325
	362.4	1.14941		1.00927		0.791507		0.603154		0.447762		0.344558
	362.6	1.14924		1.00943		0.791273		0.603296		0.448065		0.345013
	362.8	1.14917		1.00949		0.791119		0.603236		0.448286		0.345434
	363	1.14929		1.00953		0.791188		0.603113		0.448559		0.345895
	363.2	1.14973		1.00961		0.791649		0.602982		0.449058		0.346516
	363.4	1.15022		1.00967		0.792328		0.602808		0.449699		0.34705
	363.6	1.15057		1.00958		0.793062		0.602548		0.450434		0.347284
	363.8	1.15088		1.00945		0.793788		0.602249		0.451239		0.347381
	364	1.15106		1.00922		0.794223		0.601777		0.451894		0.347326
	364.2	1.15118		1.0089		0.794517		0.601286		0.45235		0.347067
	364.4	1.15116		1.0085		0.794585		0.600697		0.452603		0.346684
	364.6	1.15111		1.00808		0.794394		0.600051		0.452571		0.346345
	364.8	1.15102		1.00761		0.793953		0.599337		0.452258		0.345907
	365	1.15084		1.00704		0.793402		0.598673		0.451728		0.345313
	365.2	1.15046		1.00643		0.792554		0.598126		0.451054		0.344704
	365.4	1.15021		1.00599		0.791732		0.597962		0.450456		0.344378
	365.6	1.15013		1.00575		0.79099		0.598138		0.449837		0.344256
	365.8	1.15012		1.00571		0.790318		0.598563		0.449276		0.344453
	366	1.15027		1.00604		0.789795		0.599059		0.448863		0.345003
	366.2	1.15061		1.00673		0.789433		0.599599		0.448475		0.345695
	366.4	1.15101		1.00762		0.78915		0.600202		0.447886		0.34631
	366.6	1.15149		1.00881		0.789202		0.601043		0.44749		0.347034
	366.8	1.15198		1.01022		0.78965		0.601925		0.447361		0.347661
	367	1.15225		1.01152		0.790176		0.602729		0.447353		0.347895
	367.2	1.15231		1.01245		0.790711		0.603292		0.44748		0.34779
	367.4	1.15233		1.01323		0.79131		0.603695		0.447818		0.347666
	367.6	1.15224		1.01376		0.791749		0.603807		0.448163		0.347527
	367.8	1.15216		1.01403		0.792032		0.603808		0.448399		0.347417
	368	1.15197		1.01399		0.792234		0.603594		0.448402		0.34732
	368.2	1.15193		1.01391		0.792444		0.603318		0.448187		0.347391
	368.4	1.15184		1.01355		0.792496		0.602851		0.447726		0.347311
	368.6	1.15169		1.01295		0.792512		0.602345		0.447246		0.347096
	368.8	1.15143		1.01212		0.792547		0.601874		0.446848		0.346698
	369	1.15141		1.01127		0.792769		0.601632		0.44675		0.346418
	369.2	1.1514		1.01039		0.793088		0.601569		0.446818		0.346201
	369.4	1.15125		1.00951		0.793334		0.601545		0.446926		0.346071
	369.6	1.15103		1.00875		0.793437		0.601373		0.446871		0.345873
	369.8	1.15089		1.00823		0.7934		0.601115		0.446693		0.345805
	370	1.1508		1.00803		0.793312		0.60097		0.446593		0.345945
	370.2	1.15067		1.00813		0.793178		0.600768		0.446784		0.346126
	370.4	1.15053		1.00848		0.793		0.600512		0.447249		0.346253
	370.6	1.15033		1.00887		0.792719		0.600249		0.44796		0.346374
	370.8	1.15009		1.00927		0.792445		0.600115		0.448959		0.346644
	371	1.14979		1.00966		0.792014		0.600122		0.449904		0.347012
	371.2	1.14942		1.00982		0.79138		0.600237		0.450536		0.347377
	371.4	1.14912		1.00991		0.790874		0.600581		0.450905		0.347724
	371.6	1.14894		1.01007		0.790679		0.601167		0.451083		0.348055
	371.8	1.14888		1.01035		0.790627		0.601892		0.451004		0.348252
	372	1.14891		1.01058		0.790745		0.602604		0.450856		0.348206
	372.2	1.14902		1.01097		0.791232		0.603467		0.450804		0.348042
	372.4	1.14916		1.01139		0.791984		0.604311		0.450776		0.347782
	372.6	1.14929		1.01177		0.79278		0.605007		0.450677		0.347544
	372.8	1.14925		1.01199		0.793576		0.605472		0.45043		0.34733
	373	1.14898		1.01209		0.794283		0.605658		0.450023		0.347093
	373.2	1.14859		1.01203		0.794724		0.605454		0.449524		0.346833
	373.4	1.14819		1.01197		0.79492		0.605084		0.449125		0.3467
	373.6	1.14785		1.01195		0.794887		0.604837		0.44907		0.346701
	373.8	1.14762		1.01201		0.794788		0.604584		0.449308		0.346675
	374	1.14751		1.01202		0.794712		0.604269		0.44972		0.346676
	374.2	1.14744		1.01183		0.794603		0.603904		0.450069		0.34665
	374.4	1.14743		1.01137		0.794423		0.603509		0.450316		0.346664
	374.6	1.14734		1.01063		0.794132		0.603063		0.450199		0.346453
	374.8	1.14716		1.00966		0.793651		0.602629		0.449781		0.346037
	375	1.14701		1.0088		0.793133		0.602361		0.449241		0.345638
	375.2	1.14699		1.00821		0.792606		0.602211		0.448764		0.345409
	375.4	1.14698		1.00787		0.792024		0.602014		0.448324		0.345239
	375.6	1.1471		1.00781		0.791572		0.60178		0.448052		0.345255
	375.8	1.14717		1.00796		0.791204		0.601534		0.447826		0.345415
	376	1.14706		1.00811		0.790771		0.601009		0.447493		0.345517
	376.2	1.1467		1.00822		0.790362		0.600325		0.446972		0.345553
	376.4	1.14616		1.00828		0.789946		0.599681		0.446347		0.345546
	376.6	1.14544		1.00818		0.789479		0.598953		0.445647		0.34537
	376.8	1.14479		1.00795		0.789031		0.598295		0.444998		0.345069
	377	1.14437		1.00777		0.788783		0.598109		0.444569		0.344805
	377.2	1.14431		1.00752		0.788775		0.598398		0.444448		0.344572
	377.4	1.14451		1.00717		0.789156		0.598794		0.444487		0.344308
	377.6	1.1449		1.00672		0.789837		0.599246		0.444574		0.344177
	377.8	1.1454		1.00621		0.790584		0.599673		0.444662		0.34417
	378	1.14597		1.00577		0.791363		0.600069		0.444829		0.344344
	378.2	1.14656		1.00562		0.792112		0.600489		0.445174		0.344662
	378.4	1.14716		1.00582		0.792611		0.601024		0.445777		0.345153
	378.6	1.14777		1.00637		0.79288		0.601583		0.446592		0.345743
	378.8	1.14835		1.00709		0.793103		0.602047		0.447577		0.346341
	379	1.14875		1.00778		0.79312		0.602371		0.448582		0.346782
	379.2	1.1487		1.0082		0.792852		0.602367		0.449275		0.346974
	379.4	1.14831		1.00835		0.792447		0.602116		0.449617		0.346926
	379.6	1.14769		1.00827		0.791973		0.601702		0.449673		0.346662
	379.8	1.14701		1.00805		0.791501		0.601391		0.449546		0.34629
	380	1.14626		1.00761		0.790967		0.601		0.449129		0.345677
	380.2	1.14572		1.00708		0.790554		0.600717		0.448695		0.344843
	380.4	1.14534		1.00653		0.790272		0.600616		0.448274		0.343884
	380.6	1.14507		1.006		0.790128		0.600765		0.447875		0.342937
	380.8	1.14487		1.00551		0.790112		0.601017		0.447461		0.342175
	381	1.14472		1.00523		0.790334		0.601386		0.447171		0.341859
	381.2	1.14465		1.00526		0.790721		0.601842		0.446972		0.342074
	381.4	1.14479		1.00567		0.791175		0.602448		0.446998		0.342711
	381.6	1.14513		1.00645		0.791686		0.60315		0.447181		0.343672
	381.8	1.14555		1.00745		0.792116		0.603792		0.447544		0.344714
	382	1.14585		1.00832		0.7923		0.604183		0.447891		0.345463
	382.2	1.14598		1.00897		0.792334		0.604369		0.448194		0.345984
	382.4	1.14595		1.00926		0.792404		0.604304		0.448432		0.346341
	382.6	1.14576		1.00925		0.792414		0.604032		0.448705		0.346606
	382.8	1.14538		1.00896		0.792305		0.603477		0.448881		0.346741
	383	1.1452		1.00868		0.792183		0.602987		0.449082		0.346942
	383.2	1.14514		1.00832		0.791941		0.602567		0.449235		0.34702
	383.4	1.14522		1.00793		0.791628		0.602331		0.4493		0.346994
	383.6	1.14539		1.00753		0.791278		0.602169		0.449227		0.346724
	383.8	1.14577		1.00719		0.791104		0.6023		0.449191		0.346326
	384	1.1462		1.0068		0.791181		0.602524		0.449232		0.345896
	384.2	1.14662		1.00643		0.79139		0.602901		0.449304		0.345551
	384.4	1.14697		1.00613		0.791564		0.603392		0.44938		0.345387
	384.6	1.14724		1.00583		0.791655		0.603882		0.449394		0.345374
	384.8	1.14746		1.00558		0.791576		0.60418		0.44924		0.345431
	385	1.14753		1.00544		0.79114		0.60427		0.448847		0.345403
	385.2	1.14753		1.00541		0.790504		0.603899		0.448387		0.345334
	385.4	1.14724		1.00533		0.789651		0.602988		0.447865		0.345067
	385.6	1.14662		1.00516		0.788664		0.601663		0.447351		0.344655
	385.8	1.14576		1.00501		0.787797		0.600323		0.447039		0.344374
	386	1.1448		1.00491		0.787347		0.599047		0.446897		0.344318
	386.2	1.14375		1.00488		0.787277		0.597992		0.446831		0.344441
	386.4	1.14267		1.00493		0.787416		0.597186		0.44678		0.344654
	386.6	1.14176		1.00513		0.787809		0.596885		0.446831		0.344966
	386.8	1.14098		1.00535		0.788407		0.597054		0.446998		0.345294
	387	1.14044		1.0056		0.789156		0.597664		0.447417		0.345709
	387.2	1.14018		1.00579		0.789885		0.598418		0.447984		0.346053
	387.4	1.14028		1.00588		0.79077		0.599244		0.448687		0.346332
	387.6	1.14065		1.00585		0.791664		0.600004		0.449519		0.346634
	387.8	1.1411		1.00578		0.792194		0.600493		0.450169		0.346814
	388	1.14149		1.00571		0.792196		0.600705		0.450474		0.346756
	388.2	1.14178		1.00555		0.791764		0.600653		0.450343		0.346375
	388.4	1.14195		1.00552		0.790823		0.600365		0.449787		0.345733
	388.6	1.14192		1.00569		0.789461		0.59992		0.448885		0.344926
	388.8	1.14198		1.00607		0.788052		0.599501		0.447947		0.344103
	389	1.14194		1.00646		0.786689		0.599065		0.44689		0.343205
	389.2	1.14171		1.00692		0.785501		0.598665		0.445871		0.34248
	389.4	1.14138		1.00732		0.784811		0.598384		0.445035		0.342098
	389.6	1.14106		1.00762		0.784739		0.598265		0.444412		0.34204
	389.8	1.14059		1.00772		0.785053		0.598151		0.443981		0.342225
	390	1.14007		1.00759		0.785621		0.598054		0.443831		0.342616
	390.2	1.13973		1.00732		0.786505		0.598136		0.444026		0.343224
	390.4	1.1395		1.00686		0.787537		0.598354		0.444456		0.343968
	390.6	1.13931		1.00619		0.788466		0.59846		0.444996		0.344604
	390.8	1.13921		1.00538		0.789287		0.598381		0.445523		0.345058
	391	1.1393		1.00463		0.79019		0.598332		0.446084		0.345505
	391.2	1.13951		1.00401		0.790872		0.598379		0.446704		0.345907
	391.4	1.13978		1.00353		0.791203		0.59836		0.447288		0.346036
	391.6	1.13994		1.00306		0.791229		0.598271		0.44763		0.345817
	391.8	1.14003		1.00252		0.791035		0.598222		0.447658		0.345375
	392	1.14013		1.00213		0.790548		0.598273		0.447609		0.34483
	392.2	1.14037		1.00198		0.790088		0.598481		0.447615		0.344347
	392.4	1.14084		1.00202		0.78968		0.598868		0.447651		0.343948
	392.6	1.1416		1.00244		0.789506		0.599465		0.447862		0.344008
	392.8	1.14251		1.00325		0.789553		0.600188		0.448284		0.344566
	393	1.14358		1.00421		0.789802		0.60088		0.448723		0.34543
	393.2	1.14449		1.00512		0.789973		0.601373		0.448968		0.346366
	393.4	1.14506		1.00581		0.790038		0.60158		0.448961		0.347255
	393.6	1.14531		1.00619		0.790061		0.601594		0.448661		0.347907
	393.8	1.14534		1.00633		0.790037		0.601459		0.44817		0.348234
	394	1.14507		1.00617		0.789871		0.601171		0.447587		0.348158
	394.2	1.1445		1.00577		0.789631		0.600781		0.44696		0.34766
	394.4	1.1438		1.00536		0.789498		0.600425		0.446374		0.34706
	394.6	1.14306		1.00492		0.789249		0.600097		0.445908		0.346408
	394.8	1.14214		1.00426		0.788746		0.599643		0.445529		0.345569
	395	1.14104		1.00344		0.788136		0.598948		0.445017		0.344559
	395.2	1.13983		1.0025		0.787629		0.598155		0.444426		0.343601
	395.4	1.13872		1.00169		0.787182		0.597412		0.443958		0.342815
	395.6	1.13776		1.0011		0.786844		0.596815		0.443777		0.342148
	395.8	1.13718		1.00091		0.786756		0.596545		0.443896		0.34177
	396	1.13693		1.00109		0.786834		0.596613		0.444315		0.341739
	396.2	1.13715		1.00184		0.787032		0.597013		0.445035		0.342207
	396.4	1.13756		1.00281		0.787252		0.597553		0.445817		0.342811
	396.6	1.13803		1.00388		0.787474		0.598074		0.446485		0.343421
	396.8	1.13828		1.00476		0.787519		0.598485		0.446849		0.343912
	397	1.13853		1.00552		0.787553		0.598949		0.447122		0.344353
	397.2	1.13855		1.00591		0.787452		0.599276		0.447205		0.344518
	397.4	1.13837		1.00594		0.787093		0.599376		0.447198		0.344473
	397.6	1.13807		1.00568		0.786605		0.599317		0.447164		0.34437
	397.8	1.13778		1.0054		0.786289		0.599214		0.447227		0.344386
	398	1.13743		1.005		0.785978		0.598928		0.447262		0.344424
	398.2	1.13713		1.0044		0.785605		0.598461		0.447257		0.344389
	398.4	1.13696		1.00373		0.785455		0.597943		0.447151		0.344375
	398.6	1.13692		1.00324		0.785581		0.597518		0.446953		0.344385
	398.8	1.13705		1.00295		0.785881		0.597127		0.44685		0.344339
	399	1.13723		1.00293		0.786314		0.596796		0.446873		0.344227
	399.2	1.13749		1.00322		0.786944		0.596697		0.44716		0.344223
	399.4	1.13789		1.00391		0.787628		0.596836		0.447795		0.344419
	399.6	1.13846		1.00487		0.788326		0.597168		0.448743		0.344866
[truncated: 1,203 more rows]
