# Supplementary material for: A lncRNA Dleu2-encoded peptide relieves autoimmunity by facilitating Smad3-mediated Treg induction
Source: EMBO Rep. 2024 Jan 30;25(3):18. doi: 10.1038/s44319-024-00070-4 (PMC10933344; doi:10.1038/s44319-024-00070-4)
Supplement: Supplementary file 6 — Source Data Fig. 4 [file 44319_2024_70_MOESM6_ESM.zip › Figure 4/Figure 4A-C.xlsx]

## Sheet: Sheet1
Figure 4A	Relative mRNA expression
		Foxp3								Ctla2a
			scrPEP			17aa-20μM					scrPEP			17aa-20μM
		-	1	1	0.967	1.23215	0.955	1.008		-	1	0.868	1	0.949	0.958	0.927812
		TGF-β	19.2862	27.373	26.607	32.1313	38.711	44.13		TGF-β	7.981	6.697	4.25431	11.992	12.503	8.43989
		Ccr8								Tgf-β
			scrPEP			17aa-20μM					scrPEP			17aa-20μM
		-	1	0.871	1	0.712	0.712	1.67342		-	1	0.719829	0.856342	0.965232	0.886697	0.856342
		TGF-β	1.77	1.871	1.76821	3.739	3.836	2.9262		TGF-β	0.991805	0.902395	1.36527	2.32673	3.35238	2.86543
		Clta4
			scrPEP			17aa-20μM
		-	1	0.794	0.856	0.855	0.863	0.956
		TGF-β	4.488	3.767	4.326	9.772	8.993	8.236
Figure 4B	Relative luciferase activity
			scrPEP					Dleu2-17aa
		-	0.963581	0.909977	1.06921	0.758301	0.847799	1.12939	1.13373	1.47574	1.20733	1.1146
		Smad3	2.57007	2.65263	2.61522	1.89602	1.26188	3.44131	2.72311	5.234	4.2582	4.17706
Figure 4C	%of input (ChIP assay)
			IgG			Smad2/3
		/	0.22612	0.1421	0.21	0.22002	0.24	0.16
		TGF-β	0.26552	0.3992	0.32	0.65292	0.72	0.6899
		TGF-β+17aa	0.30033	0.3893	0.3665	1.06007	0.9965	1.132
