# Supplementary material for: A lncRNA Dleu2-encoded peptide relieves autoimmunity by facilitating Smad3-mediated Treg induction
Source: EMBO Rep. 2024 Jan 30;25(3):18. doi: 10.1038/s44319-024-00070-4 (PMC10933344; doi:10.1038/s44319-024-00070-4)
Supplement: Supplementary file 7 — Source Data Fig. 5 [file 44319_2024_70_MOESM7_ESM.zip]

Archive with 9 entries (8 files):
- Source Data Figure 5/Figure 5B-D.xlsx
- Source Data Figure 5/Figure 5C/
- Source Data Figure 5/Figure 5C/Dleu2-17aa EAE HE.tif
- Source Data Figure 5/Figure 5C/Dleu2-17aa EAE LFB.tif
- Source Data Figure 5/Figure 5C/Glatiramer EAE HE.tif
- Source Data Figure 5/Figure 5C/Glatiramer EAE LFB.tif
- Source Data Figure 5/Figure 5C/scrPEP EAE HE.tif
- Source Data Figure 5/Figure 5C/scrPEP EAE LFB.tif
- Source Data Figure 5/Figure 5E and F.xlsx
