# Supplementary material for: A lncRNA Dleu2-encoded peptide relieves autoimmunity by facilitating Smad3-mediated Treg induction
Source: EMBO Rep. 2024 Jan 30;25(3):18. doi: 10.1038/s44319-024-00070-4 (PMC10933344; doi:10.1038/s44319-024-00070-4)
Supplement: Supplementary file 7 — Source Data Fig. 5 [file 44319_2024_70_MOESM7_ESM.zip › Source Data Figure 5/Figure 5B-D.xlsx]

## Sheet: Sheet1
Figure 5B	EAE mouse clinical score														Figure 5D	EAE mouse histopathology score
		scrPEP						Glatiramer								demyelination	scrPEP	Dleu2-17aa	Glatiramer
	0	0	0	0	0	0	0	0	0	0	0	0	0				4	2	1
	1	0	0	0	0	0	0	0	0	0	0	0	0				2	2	1
	2	0	0	0	0	0	0	0	0	0	0	0	0				2	2	1
	3	0	0	0	0	0	0	0	0	0	0	0	0				1	1	2
	4	0	0	0	0	0	0	0	0	0	0	0	0				3	2	1
	5	0	0	0	0	0	0	0	0	0	0	0	0				3	1
	6	0	0	0	0	0	0	0	0	0	0	0	0				4	1
	7	0	0	0	0	0	0	0	0	0	0	0	0				2
	8	0	0	0	0	0	0	0	0	0	0	0	0
	9	0	0	0.5	0	0	0	0	0	0	0	0	0.5
	10	0	0	1.5	0	0	0	0	0	0	0	0	1			inflammation	scrPEP	Dleu2-17aa	Glatiramer
	11	0	1	2.5	0	0	0.5	0	0	1	0	0	1.5				4	2	2
	12	1.5	0	2.5	2	0	1.5	0	0	1	0	0	2				3	2	1
	13	1.5	2	3	3	1	2	1	1	1.5	1.5	0	1.5				2	2	1
	14	2	2	3	3	2	2	2	2	3	3	2	2				2	1	2
	15	3	3	4	3	3.5	2.5	4	1.5	2.5	0.5	3	2				3	1	1
	16	4	4	4.5	3.5	4	4	4	1	2	1	3	1				2	2
	17	4	4	4.5	3.5	4	4	4	1	2	1	3	1				4	1
	18	4	4	5	4	3	3	3	1	1	0.5	2.5	1				2
	19	3	4	5	3.5	2.5	2.5	3	1	1	0.5	3	1
	20	2.5	3	5	3.5	2	2	3	1	1	0.5	2	1.5
	21	2	3	5	3.5	2	2	3	1	1	0.5	2	1.5
	22	2	3	5	3	2	3.5	2.5	1	1	0.5	2	1.5
	23	2	3	5	3	2	3.5	2.5	1	1	0.5	2	1.5
	24	2	3	5	3	2	3.5	2.5	1	1	0.5	2	1.5
	25	3	2	5	3	2	3	2	1	0.5	0.5	2	2
	26	3	2	5	3	2	3	2	1	0.5	0.5	2	2
	27	3	2	5	3	2	3	2	1	0.5	0.5	1	2
	28	3	2	4	3	2	3	2	1	0.5	0.5	1	1.5
