# Supplementary material for: A lncRNA Dleu2-encoded peptide relieves autoimmunity by facilitating Smad3-mediated Treg induction
Source: EMBO Rep. 2024 Jan 30;25(3):18. doi: 10.1038/s44319-024-00070-4 (PMC10933344; doi:10.1038/s44319-024-00070-4)
Supplement: Supplementary file 7 — Source Data Fig. 5 [file 44319_2024_70_MOESM7_ESM.zip › Source Data Figure 5/Figure 5E and F.xlsx]

## Sheet: Sheet1
Figure 5E	EAE mouse spleen flow cytometry
	CD62LloCD44+/ CD4+ Cells(%)			Foxp3+/ CD4+ Cells (%)			IFN-γ+/ CD4+ Cells(%)
	scrPEP	Dleu2-17aa		scrPEP	Dleu2-17aa		scrPEP	Dleu2-17aa
	58.3	37.7		7.65	10		4.58	2.45
	60.9	37.2		6.51	11.6		4.35	4.02
	61.3	49.5		6.5	10.8		4.11	2.83
	78.2	49.9		6.85	11.3		4.28	2.87
Figure 5F	EAE mouse CNS flow cytometry
	CD4+ / Live Cells(%)			Foxp3+/ CD4+ Cells (%)			IFN-γ+/ CD4+ Cells(%)
	scrPEP	Dleu2-17aa		scrPEP	Dleu2-17aa		scrPEP	Dleu2-17aa
	9.03	0.68		8.94	16.3		22.8	6.97
	10.1	0.68		9.11	16.6		22.9	6.98
	9.74	3.33		8.47	15.5		23.8	13.8
	10.2	8.36		10.5	14.3		22.6	17.4
