# Supplementary material for: A lncRNA Dleu2-encoded peptide relieves autoimmunity by facilitating Smad3-mediated Treg induction
Source: EMBO Rep. 2024 Jan 30;25(3):18. doi: 10.1038/s44319-024-00070-4 (PMC10933344; doi:10.1038/s44319-024-00070-4)
Supplement: Supplementary file 8 — Source Data Fig. 6 [file 44319_2024_70_MOESM8_ESM.zip]

Archive with 2 entries (2 files):
- Figure 6/Figure 6B-D.xlsx
- Figure 6/Figure 6F-K.xlsx
