# Supplementary material for: A lncRNA Dleu2-encoded peptide relieves autoimmunity by facilitating Smad3-mediated Treg induction
Source: EMBO Rep. 2024 Jan 30;25(3):18. doi: 10.1038/s44319-024-00070-4 (PMC10933344; doi:10.1038/s44319-024-00070-4)
Supplement: Supplementary file 8 — Source Data Fig. 6 [file 44319_2024_70_MOESM8_ESM.zip › Figure 6/Figure 6B-D.xlsx]

## Sheet: Sheet1
Figure 6B	Size of WT and KO mouse organs
		WT			KO
	Tymus (cm)	0.8×0.6	0.7×0.6	0.8×0.6	0.8×0.6	0.7×0.6	0.8×0.6
	Spleen (cm)	1.4×0.25	1.5×0.3	1.5×0.3	1.5×0.3	1.4×0.3	1.5×0.25
	LN (cm)	0.25×0.25	0.2×0.2	0.25×0.3	0.25×0.3	0.2×0.25	0.2×0.3
Figure 6C	Total numbers of CD4+ and CD8+ T cells in WT and KO mice spleens(×106)
		WT				KO
	CD4	20.2	43.2	39.68	12.978	22.4	43.68	39.04	15.974
	CD8	12.4	16.05	26.08	12.257	12.8	15.21	25.36	13.328
Figure 6D	CD4+ and CD8+ T cells (%)
		CD4				CD8				DP			DN
	WT-SP	20.2	57.6	49.6	12.6	12.4	21.4	32.6	11.9	1.12	0.56	1.66	73.9	21.5	17.3
	KO-SP	22.4	56	48.8	16.3	12.8	19.5	31.7	13.6	1.17	0.39	2.64	67.4	21.8	19.1
	WT-LN	23.6	27.1			26.9	28.2			3.86	6.15		45.6	38.6
	KO-LN	28.1	22.7			26	20.1			1.57	2.61		44.3	54.6
	WT-Thy	24.3	21.3			3.92	3.87			63.5	65.1		8.29	9.81
	KO-Thy	14.5	16.3			3.69	3.45			75.6	74.2		6.21	6.08
