# Supplementary material for: A lncRNA Dleu2-encoded peptide relieves autoimmunity by facilitating Smad3-mediated Treg induction
Source: EMBO Rep. 2024 Jan 30;25(3):18. doi: 10.1038/s44319-024-00070-4 (PMC10933344; doi:10.1038/s44319-024-00070-4)
Supplement: Supplementary file 8 — Source Data Fig. 6 [file 44319_2024_70_MOESM8_ESM.zip › Figure 6/Figure 6F-K.xlsx]

## Sheet: Sheet1
Figure 6F	Foxp3+/ CD4+ Cells (%)
	WT	KO
	41.4	33.3
	29	16.3
	21.8	11.7
	32.5	20.1
Figure 6H	CD25+Foxp3+ / CD4+Cells (%)
		WT			KO
	SP	1.6	1.65	1.96	1.61	1.7	1.86
	LN	2.23	1.49	1.32	2.29	1.23	1.52
	Thy	0.48	0.38	0.31	0.36	0.17	0.42
Figure 6J	Foxp3+/ CD4+ Cells (%)			Rorγt+ Foxp3+ / CD4+ Cell (%)
	WT	KO		WT	KO
	31.6	27.6		12	7.9
	26.3	28.8		11.6	7.85
	33.7	20.8		14.9	8.71
	30.5	28.9		19	13.8
	23.8	30.9		8.77	11.4
	17.2	34.9		7.19	7.01
	23.6	23.8		5.07	12.9
	32.7	26.6		9.19	11
		29.2			9.4
Figure 6K	ChIP assay % of input
		WT			KO
	IgG	0.0927	0.0827	0.0789	0.0649	0.0749	0.0723
	Smad3	0.7405	0.6452	0.6952	0.4858	0.4776	0.5236
