# Supplementary material for: A lncRNA Dleu2-encoded peptide relieves autoimmunity by facilitating Smad3-mediated Treg induction
Source: EMBO Rep. 2024 Jan 30;25(3):18. doi: 10.1038/s44319-024-00070-4 (PMC10933344; doi:10.1038/s44319-024-00070-4)
Supplement: Supplementary file 9 — Source Data Fig. 7 [file 44319_2024_70_MOESM9_ESM.zip]

Archive with 6 entries (5 files):
- Source Data Figure 7/Figure 7A-G.xlsx
- Source Data Figure 7/Figure 7C/
- Source Data Figure 7/Figure 7C/KO EAE HE.tif
- Source Data Figure 7/Figure 7C/KO EAE LFB.tif
- Source Data Figure 7/Figure 7C/WT EAE HE.tif
- Source Data Figure 7/Figure 7C/WT EAE LFB.tif
