# Supplementary material for: A lncRNA Dleu2-encoded peptide relieves autoimmunity by facilitating Smad3-mediated Treg induction
Source: EMBO Rep. 2024 Jan 30;25(3):18. doi: 10.1038/s44319-024-00070-4 (PMC10933344; doi:10.1038/s44319-024-00070-4)
Supplement: Supplementary file 9 — Source Data Fig. 7 [file 44319_2024_70_MOESM9_ESM.zip › Source Data Figure 7/Figure 7A-G.xlsx]

## Sheet: Sheet1
Figure 7A	WT and KO EAE mice clinical score
	Days	WT										KO
	0	0	0	0	0	0	0	0	0	0		0	0	0	0	0	0	0	0	0	0
	1	0	0	0	0	0	0	0	0	0		0	0	0	0	0	0	0	0	0	0
	2	0	0	0	0	0	0	0	0	0		0	0	0	0	0	0	0	0	0	0
	3	0	0	0	0	0	0	0	0	0		0	0	0	0	0	0	0	0	0	0
	4	0	0	0	0	0	0	0	0	0		0	0	0	0	0	0	0	0	0	0
	5	0	0	0	0	0	0	0	0	0		0	0	0	0	0	0	0	0	0	0
	6	0	0	0	0	0	0	0	0	0		0	0	0	0	0	0	0	0	0	0
	7	0	0	0	0	0	0	0	0	0		0	0	0	0	0	0	0	0	0	0
	8	0	0	0	0	0	0	0	0	0		0	0	0	0	0	0	0	0	0	0
	9	0	0	0	0	0	0	0	0	0		0	0	0	0	0	0	0	0	0	0
	10	0	0	0	0	0	0	0	0	0		0	1	1	0	0	0	0	1	1	1
	11	0	0	0	0	0	0	0	0	0		0	2	2	0	1	0	0	2	2	2
	12	0	0	1	0	0	0	0	0	1		1	3	2	0	2	0	0	2	2	2
	13	0	0	1	0	0	0	0	0	1		1	3	3	1	3	0	0	3	3	3
	14	1	1	2	0	0	0	0	0	2		2	4	3	1	3	0	0	3	3	3
	15	2	2	2	1	1	2	0	0	2		2	4	3	3	4	1	2	4	4	4
	16	3	3	2	2	2	1	1	1	2		3	4	4	3	4	3	3	5	4	4
	17	3	3	3	2	2	2	2	2	2		4	4	4	4	4	3	4	5	4	4
	18	4	3	3	2	2	2	2	2	2		4	4	4	4	4	3	4	5	4	4
	19	4	3	3	2	2	3	3	3	3		4	4	4	5	4		4	5	4	4
	20	4	3	3	3	3	4	3	4			4	4	5	5	5		4	5	4	4
	21		3	3	3	3	4	3	4			5	5	4	5	5		4	5	4	4
	22		3	4	3	3	4	4	4			5	5	4	5	5		4	5	4	4
	23		2	4	3	4	4	4	4			5	5	3	5	5		4	5	4	4
	24		2	4	3	4	4	3	4			5	5	3	5	5		3	5	4	4
	25		2	4	4	4	4	2	4			5	5	3	5	5		3	5	4	4
	26		2	3	3	3	5	2	5			5	5	3	5	5		3	5	4	3
	27		2	3	3	3	5	2	5			5	5	2	5	5		3	5	4	3
	28		2	3	3	2	5	2	5			5	5	2	5	5		3	5	4	3
	29		2	3	3	2	5	2	5			5	5	2	5	5		3	5	4	3
	30		2	3	3	2	5	2	5			5	5	2	5	5		3	5	4	3
Figure 7B	WT and KO EAE mice body weight loss (%)
	Days	WT										KO
	9	1.05641	1.05425	1.04762	1.04104	1.21036	1.0802	1.08707	1.07015	1.01478		0.96865	1.03108	1.07516	0.99199	1.10615	1.15309	1.01364	1.04915	1.125	1.0625
	10	1.0359	1.01842	1.07619	1.0961	1.16808	1.06166	1.13457	1.09063	1.04434		0.94993	0.96695	1.02539	1.04537	1.07143	1.158	1.04091	1.06805	1.015	1.05417
	11	1.01538	1.00307	0.995238	1.11612	1.10465	1.04775	1.19261	1.10599	1.06404		0.98269	0.91761	0.94077	1.06317	0.9375	1.12856	1.06818	0.99244	0.98	0.94167
	12	0.912821	0.921187	0.980952	1.2012	1.06765	1.0663	1.20317	1.13671	0.945813		0.96397	0.86828	0.86112	1.02313	0.84821	1.13837	1.07273	0.97353	0.93	0.81667
	13	0.846154	0.849539	0.957143	1.25626	1.03594	1.09411	1.21372	1.16744	0.901478		0.94993	0.85348	0.87108	1.03203	0.85813	1.12365	1.05455	0.91682	0.915	0.7875
	14	0.820513	0.834186	0.933333	1.28128	1.02008	1.08484	1.22955	1.14183	0.79803		0.91717	0.80414	0.82628	1.00534	0.82341	1.10893	1.05909	0.9121	0.865	0.72083
	15	0.794872	0.798362	0.909524	1.28629	1.00423	1.08484	1.01319	1.0087	0.748768		0.92653	0.82881	0.80139	0.91637	0.7381	1.06526	0.96773	0.85066	0.8185	0.6875
	16	0.758974	0.777892	0.857143	1.18619	0.872093	0.922578	0.957784	0.9319	0.714286		0.94993	0.81401	0.72673	0.85409	0.73413	1.05054	0.93864	0.75614	0.75	0.74167
	17	0.784615	0.773797	0.904762	0.985986	0.824524	0.848401	0.907652	0.855095	0.684729		0.91249	0.78934	0.78148	0.8274	0.73413	0.98626	0.87273		0.795	0.73208
	18	0.784615	0.654555	0.890476	0.850851	0.840381	0.82522	0.912929	0.809012	0.719212		0.87038	0.76961	0.77153	0.73399	0.71925	0.96173	0.84545		0.81	0.6875
	19	0.784615	0.654555	0.890476	0.850851	0.886892	0.781641	0.918206	0.757808	0.719212		0.87506	0.74001	0.7566		0.69444	0.93229	0.81		0.83	0.6875
	20	0.779487	0.69089	0.838095	0.820821	0.82981	0.718591	0.886544	0.716846			0.84698	0.75481	0.79642		0.66468	0.93229	0.81364		0.75	0.6625
	21		0.680655	0.785714	0.785786	0.813953	0.662958	0.860158	0.701485			0.76743		0.83624		0.61508		0.78227		0.785	0.6875
	22		0.783009	0.761905	0.770771	0.803383	0.64905	0.912929	0.691244					0.84121				0.78636		0.75	0.7
	23		0.818833	0.72381	0.780781	0.766385	0.630505	0.949868	0.696365					0.82628				0.84545		0.765	0.73667
	24		0.87001	0.714286	0.805806	0.751057	0.616597	0.963588	0.691244					0.8661				0.83182		0.75	0.7625
	25		0.910952	0.752381	0.800801	0.792812		0.972032	0.675883					0.87606				0.83864		0.77	0.79167
	26		0.951894	0.771429	0.840841	0.808668		0.960422	0.573477					0.87108				0.83364		0.825	0.8
	27		0.895599	0.8	0.865866	0.840381		0.915567						0.86809				0.86364		0.78	0.80417
	28		0.910952	0.804762	0.905906	0.845666		0.916095						0.86112				0.87273		0.795	0.79167
	29		0.915046	0.819048	0.930931	0.882664		0.917678						0.79642				0.90909		0.81	0.80833
	30		0.969806	0.819048	0.945946	0.909091		0.926649						0.84271				0.91818		0.845	0.825
Figure 7D	WT and KO EAE mice histopathology score
	Demyelination			Inflammation
	WT	KO		WT	KO
	4	4		3	3
	2	2		2	4
	2	4		2	3
	3	4		3	3
	3	3		3	3
	1	4		1	3
	2	3		2	3
	2	3		2	3
Figure 7E	EAE mice CNS CD4+ Cells infiltration (%)					Figure 7F	IFN-γ+/CD4+ Cells (%)		IL-17A+/CD4+ Cells (%)				Figure 7G	Foxp3+/CD4+ Cells (%)
	WT	KO				WT	KO		WT	KO			WT	KO
	13	21.9				21.9	23.4		10.6	13.7			20.6	13.2
	14.2	20.5				20.4	49.1		6.78	11.8			26.6	10.6
	15.6	19.2				22.6	49.1		5.06	11.8			17.3	13.9
	16.1	18.9				31.8	45.2		7.8	5.1			15.8	13.5
						29.8
